# Supplementary material for: Upper airway gene expression shows a more robust adaptive immune response to SARS-CoV-2 in children
Source: Nat Commun. 2022 Jul 8;13:3937. doi: 10.1038/s41467-022-31600-0 (PMC9263813; doi:10.1038/s41467-022-31600-0)
Supplement: Supplementary file 4 — Supplementary Data 1 [file 41467_2022_31600_MOESM4_ESM.xlsx]

## Sheet: File description
Supplementary Data 1
Sample metadata
Tab 1	Basic sample metadata used in the study analyses
Tab 2	Extended demographic and clinical metadata

## Sheet: Basic Metadata
Sample	Age_cohort	Viral_status	SARS-CoV-2_rpm	Orthopneumovirus	Metapneumovirus	Influenza	Rhinovirus	Other_Coronavirus	Rubulavirus	Max_other_virus_rpm
RR057e_00037	adult	other_virus	0	FALSE	TRUE	FALSE	FALSE	FALSE	FALSE	23.3814
RR057e_00039	adult	no_virus	0	FALSE	FALSE	FALSE	FALSE	FALSE	FALSE	NA
RR057e_00047	adult	other_virus	0	FALSE	FALSE	FALSE	FALSE	TRUE	FALSE	71.7743
RR057e_00049	adult	no_virus	0	FALSE	FALSE	FALSE	FALSE	FALSE	FALSE	NA
RR057e_00051	adult	no_virus	0	FALSE	FALSE	FALSE	FALSE	FALSE	FALSE	NA
RR057e_00052	adult	no_virus	0	FALSE	FALSE	FALSE	FALSE	FALSE	FALSE	NA
RR057e_00053	child	other_virus	0	TRUE	FALSE	FALSE	FALSE	FALSE	FALSE	9.30329
RR057e_00058	adult	no_virus	0	FALSE	FALSE	FALSE	FALSE	FALSE	FALSE	NA
RR057e_00060	adult	other_virus	0	FALSE	FALSE	FALSE	FALSE	TRUE	FALSE	5611.51
RR057e_00066	adult	no_virus	0	FALSE	FALSE	FALSE	FALSE	FALSE	FALSE	NA
RR057e_00074	adult	no_virus	0	FALSE	FALSE	FALSE	FALSE	FALSE	FALSE	NA
RR057e_00079	adult	no_virus	0	FALSE	FALSE	FALSE	FALSE	FALSE	FALSE	NA
RR057e_00080	adult	no_virus	0	FALSE	FALSE	FALSE	FALSE	FALSE	FALSE	NA
RR057e_00086	adult	no_virus	0	FALSE	FALSE	FALSE	FALSE	FALSE	FALSE	NA
RR057e_00088	adult	no_virus	0.720576	FALSE	FALSE	FALSE	FALSE	FALSE	FALSE	NA
RR057e_00093	adult	no_virus	0	FALSE	FALSE	FALSE	FALSE	FALSE	FALSE	NA
RR057e_00104	child	other_virus	0	FALSE	FALSE	FALSE	FALSE	FALSE	TRUE	4818
RR057e_00105	adult	no_virus	0	FALSE	FALSE	FALSE	FALSE	FALSE	FALSE	NA
RR057e_00107	adult	other_virus	0	FALSE	FALSE	TRUE	FALSE	FALSE	FALSE	612.733
RR057e_00116	adult	no_virus	0	FALSE	FALSE	FALSE	FALSE	FALSE	FALSE	NA
RR057e_00119	adult	no_virus	0	FALSE	FALSE	FALSE	FALSE	FALSE	FALSE	NA
RR057e_00130	adult	no_virus	0	FALSE	FALSE	FALSE	FALSE	FALSE	FALSE	NA
RR057e_00131	adult	no_virus	0	FALSE	FALSE	FALSE	FALSE	FALSE	FALSE	NA
RR057e_00138	adult	no_virus	0	FALSE	FALSE	FALSE	FALSE	FALSE	FALSE	NA
RR057e_00140	adult	no_virus	0	FALSE	FALSE	FALSE	FALSE	FALSE	FALSE	NA
RR057e_00142	adult	no_virus	0	FALSE	FALSE	FALSE	FALSE	FALSE	FALSE	NA
RR057e_00145	adult	no_virus	1.56461	FALSE	FALSE	FALSE	FALSE	FALSE	FALSE	NA
RR057e_00146	child	other_virus	3.31456	FALSE	FALSE	FALSE	TRUE	FALSE	FALSE	7689.92
RR057e_00162	child	no_virus	0	FALSE	FALSE	FALSE	FALSE	FALSE	FALSE	NA
RR057e_00165	adult	no_virus	0.509642	FALSE	FALSE	FALSE	FALSE	FALSE	FALSE	NA
RR057e_00168	adult	no_virus	0.064222	FALSE	FALSE	FALSE	FALSE	FALSE	FALSE	NA
RR057e_00169	adult	no_virus	0	FALSE	FALSE	FALSE	FALSE	FALSE	FALSE	NA
RR057e_00171	adult	no_virus	0.23781	FALSE	FALSE	FALSE	FALSE	FALSE	FALSE	NA
RR057e_00173	adult	no_virus	0.0699533	FALSE	FALSE	FALSE	FALSE	FALSE	FALSE	NA
RR057e_00184	adult	other_virus	0	FALSE	FALSE	FALSE	TRUE	FALSE	FALSE	0.750248
RR057e_00187	adult	no_virus	0	FALSE	FALSE	FALSE	FALSE	FALSE	FALSE	NA
RR057e_00197	child	other_virus	0	FALSE	FALSE	FALSE	TRUE	FALSE	FALSE	12133.5
RR057e_00198	adult	no_virus	0	FALSE	FALSE	FALSE	FALSE	FALSE	FALSE	NA
RR057e_00202	adult	no_virus	0	FALSE	FALSE	FALSE	FALSE	FALSE	FALSE	NA
RR057e_00206	adult	no_virus	0	FALSE	FALSE	FALSE	FALSE	FALSE	FALSE	NA
RR057e_00216	adult	no_virus	0.13017	FALSE	FALSE	FALSE	FALSE	FALSE	FALSE	NA
RR057e_00222	adult	no_virus	0	FALSE	FALSE	FALSE	FALSE	FALSE	FALSE	NA
RR057e_00223	adult	other_virus	0	FALSE	FALSE	TRUE	FALSE	FALSE	FALSE	7652.03
RR057e_00224	adult	other_virus	0	FALSE	FALSE	FALSE	TRUE	FALSE	FALSE	98.9943
RR057e_00230	child	no_virus	0	FALSE	FALSE	FALSE	FALSE	FALSE	FALSE	NA
RR057e_00231	adult	no_virus	0.292562	FALSE	FALSE	FALSE	FALSE	FALSE	FALSE	NA
RR057e_00232	adult	other_virus	0.453966	FALSE	FALSE	FALSE	TRUE	FALSE	FALSE	2736.97
RR057e_00239	adult	no_virus	0.307398	FALSE	FALSE	FALSE	FALSE	FALSE	FALSE	NA
RR057e_00246	adult	no_virus	0.201502	FALSE	FALSE	FALSE	FALSE	FALSE	FALSE	NA
RR057e_00250	adult	other_virus	0	FALSE	FALSE	FALSE	TRUE	FALSE	FALSE	15319.7
RR057e_00253	adult	other_virus	0	FALSE	FALSE	FALSE	TRUE	FALSE	FALSE	778.041
RR057e_00254	adult	no_virus	1.03395	FALSE	FALSE	FALSE	FALSE	FALSE	FALSE	NA
RR057e_00259	adult	no_virus	0	FALSE	FALSE	FALSE	FALSE	FALSE	FALSE	NA
RR057e_00261	adult	no_virus	0	FALSE	FALSE	FALSE	FALSE	FALSE	FALSE	NA
RR057e_00268	adult	no_virus	0	FALSE	FALSE	FALSE	FALSE	FALSE	FALSE	NA
RR057e_00272	adult	no_virus	0	FALSE	FALSE	FALSE	FALSE	FALSE	FALSE	NA
RR057e_00273	adult	no_virus	1.75506	FALSE	FALSE	FALSE	FALSE	FALSE	FALSE	NA
RR057e_00280	adult	no_virus	0.714108	FALSE	FALSE	FALSE	FALSE	FALSE	FALSE	NA
RR057e_00285	adult	no_virus	0.356592	FALSE	FALSE	FALSE	FALSE	FALSE	FALSE	NA
RR057e_00287	adult	no_virus	0.757094	FALSE	FALSE	FALSE	FALSE	FALSE	FALSE	NA
RR057e_00290	adult	no_virus	0.216789	FALSE	FALSE	FALSE	FALSE	FALSE	FALSE	NA
RR057e_00291	adult	no_virus	0.353793	FALSE	FALSE	FALSE	FALSE	FALSE	FALSE	NA
RR057e_00294	adult	no_virus	0.620268	FALSE	FALSE	FALSE	FALSE	FALSE	FALSE	NA
RR057e_00295	adult	no_virus	0.742352	FALSE	FALSE	FALSE	FALSE	FALSE	FALSE	NA
RR057e_00302	adult	no_virus	0	FALSE	FALSE	FALSE	FALSE	FALSE	FALSE	NA
RR057e_00309	adult	no_virus	0	FALSE	FALSE	FALSE	FALSE	FALSE	FALSE	NA
RR057e_00326	child	other_virus	0	TRUE	FALSE	FALSE	FALSE	FALSE	FALSE	250.834
RR057e_00333	child	no_virus	0	FALSE	FALSE	FALSE	FALSE	FALSE	FALSE	NA
RR057e_00340	adult	no_virus	0	FALSE	FALSE	FALSE	FALSE	FALSE	FALSE	NA
RR057e_00399	adult	no_virus	0	FALSE	FALSE	FALSE	FALSE	FALSE	FALSE	NA
RR057e_00401	adult	no_virus	0	FALSE	FALSE	FALSE	FALSE	FALSE	FALSE	NA
RR057e_00410	adult	no_virus	0.661024	FALSE	FALSE	FALSE	FALSE	FALSE	FALSE	NA
RR057e_00412	adult	no_virus	0	FALSE	FALSE	FALSE	FALSE	FALSE	FALSE	NA
RR057e_00414	adult	no_virus	0	FALSE	FALSE	FALSE	FALSE	FALSE	FALSE	NA
RR057e_00423	adult	other_virus	0	TRUE	FALSE	FALSE	FALSE	FALSE	FALSE	3503.32
RR057e_00427	adult	other_virus	0	FALSE	TRUE	FALSE	FALSE	FALSE	FALSE	22138.7
RR057e_00431	adult	other_virus	0.763254	FALSE	FALSE	FALSE	TRUE	FALSE	FALSE	11582.7
RR057e_00436	adult	other_virus	0	FALSE	FALSE	FALSE	FALSE	TRUE	FALSE	120671
RR057e_00437	adult	other_virus	0	FALSE	FALSE	FALSE	FALSE	TRUE	FALSE	5707.78
RR057e_00440	adult	no_virus	1.42158	FALSE	FALSE	FALSE	FALSE	FALSE	FALSE	NA
RR057e_00442	adult	no_virus	0	FALSE	FALSE	FALSE	FALSE	FALSE	FALSE	NA
RR057e_00449	adult	no_virus	0.583991	FALSE	FALSE	FALSE	FALSE	FALSE	FALSE	NA
RR057e_00451	adult	no_virus	0	FALSE	FALSE	FALSE	FALSE	FALSE	FALSE	NA
RR057e_00454	adult	other_virus	0	FALSE	TRUE	FALSE	FALSE	FALSE	FALSE	72036.4
RR057e_00456	adult	no_virus	0.400148	FALSE	FALSE	FALSE	FALSE	FALSE	FALSE	NA
RR057e_00460	adult	no_virus	1.16451	FALSE	FALSE	FALSE	FALSE	FALSE	FALSE	NA
RR057e_00475	adult	no_virus	0.847327	FALSE	FALSE	FALSE	FALSE	FALSE	FALSE	NA
RR057e_00480	child	no_virus	0	FALSE	FALSE	FALSE	FALSE	FALSE	FALSE	NA
RR057e_00485	adult	no_virus	0.514567	FALSE	FALSE	FALSE	FALSE	FALSE	FALSE	NA
RR057e_00489	adult	other_virus	0.686654	FALSE	FALSE	FALSE	TRUE	FALSE	FALSE	11125.8
RR057e_00491	adult	other_virus	1.21427	FALSE	FALSE	FALSE	FALSE	TRUE	FALSE	3.78501
RR057e_00494	adult	no_virus	0.577618	FALSE	FALSE	FALSE	FALSE	FALSE	FALSE	NA
RR057e_00495	child	no_virus	0	FALSE	FALSE	FALSE	FALSE	FALSE	FALSE	NA
RR057e_00505	adult	other_virus	0	TRUE	FALSE	FALSE	TRUE	FALSE	FALSE	446.813
RR057e_00508	adult	no_virus	0	FALSE	FALSE	FALSE	FALSE	FALSE	FALSE	NA
RR057e_00515	adult	no_virus	0	FALSE	FALSE	FALSE	FALSE	FALSE	FALSE	NA
RR057e_00516	adult	other_virus	0	FALSE	FALSE	FALSE	FALSE	TRUE	FALSE	2734.33
RR057e_00518	child	other_virus	0	FALSE	FALSE	TRUE	FALSE	FALSE	FALSE	21490.6
RR057e_00520	adult	other_virus	0	FALSE	TRUE	FALSE	FALSE	FALSE	FALSE	1765.81
RR057e_00534	adult	other_virus	0.938432	FALSE	TRUE	FALSE	FALSE	FALSE	FALSE	10149.1
RR057e_00540	adult	other_virus	4.56028	FALSE	FALSE	TRUE	FALSE	FALSE	FALSE	4.05113
RR057e_00544	child	no_virus	4.39607	FALSE	FALSE	FALSE	FALSE	FALSE	FALSE	NA
RR057e_00549	adult	no_virus	0	FALSE	FALSE	FALSE	FALSE	FALSE	FALSE	NA
RR057e_00556	child	no_virus	0	FALSE	FALSE	FALSE	FALSE	FALSE	FALSE	NA
RR057e_00560	adult	no_virus	0	FALSE	FALSE	FALSE	FALSE	FALSE	FALSE	NA
RR057e_00564	child	other_virus	0	FALSE	FALSE	FALSE	TRUE	FALSE	FALSE	603.013
RR057e_00567	adult	no_virus	0	FALSE	FALSE	FALSE	FALSE	FALSE	FALSE	NA
RR057e_00574	child	other_virus	0	FALSE	FALSE	TRUE	TRUE	FALSE	FALSE	8047.99
RR057e_00577	adult	other_virus	0	FALSE	FALSE	FALSE	TRUE	FALSE	FALSE	3866.41
RR057e_00581	adult	other_virus	0	FALSE	FALSE	FALSE	FALSE	TRUE	FALSE	5154.75
RR057e_00586	adult	other_virus	4.48919	TRUE	FALSE	FALSE	TRUE	FALSE	FALSE	11.5721
RR057e_00590	adult	no_virus	0	FALSE	FALSE	FALSE	FALSE	FALSE	FALSE	NA
RR057e_00719	adult	SC2	313.72	FALSE	FALSE	FALSE	FALSE	FALSE	FALSE	NA
RR057e_00726	adult	SC2	1050	FALSE	FALSE	FALSE	FALSE	FALSE	FALSE	NA
RR057e_00727	adult	SC2	185106	FALSE	FALSE	FALSE	FALSE	FALSE	FALSE	NA
RR057e_00728	adult	SC2	1164.63	FALSE	FALSE	FALSE	FALSE	FALSE	FALSE	NA
RR057e_00731	adult	SC2	113538	FALSE	FALSE	FALSE	FALSE	FALSE	FALSE	NA
RR057e_00733	adult	SC2	21.4867	FALSE	FALSE	FALSE	FALSE	FALSE	FALSE	NA
RR057e_00736	adult	SC2	31.4759	FALSE	FALSE	FALSE	FALSE	FALSE	FALSE	NA
RR057e_00746	adult	SC2	97015.5	FALSE	FALSE	FALSE	FALSE	FALSE	FALSE	NA
RR057e_00749	adult	SC2	83.5379	FALSE	FALSE	FALSE	FALSE	FALSE	FALSE	NA
RR057e_00750	adult	SC2	747785	FALSE	FALSE	FALSE	FALSE	FALSE	FALSE	NA
RR057e_00751	adult	SC2	101159	FALSE	FALSE	FALSE	FALSE	FALSE	FALSE	NA
RR057e_00752	adult	SC2	228.891	FALSE	FALSE	FALSE	FALSE	FALSE	FALSE	NA
RR057e_00754	adult	SC2	511358	FALSE	FALSE	FALSE	FALSE	FALSE	FALSE	NA
RR057e_00757	adult	SC2	290.04	FALSE	FALSE	FALSE	FALSE	FALSE	FALSE	NA
RR057e_00759	adult	SC2	73.8066	FALSE	FALSE	FALSE	FALSE	FALSE	FALSE	NA
RR057e_00761	adult	other_virus	0.156939	FALSE	FALSE	FALSE	TRUE	FALSE	FALSE	131.122
RR057e_00763	adult	no_virus	0.085577	FALSE	FALSE	FALSE	FALSE	FALSE	FALSE	NA
RR057e_00764	adult	other_virus	0	FALSE	FALSE	FALSE	TRUE	FALSE	FALSE	65108.4
RR057e_00765	adult	no_virus	0	FALSE	FALSE	FALSE	FALSE	FALSE	FALSE	NA
RR057e_00893	child	no_virus	0.462888	FALSE	FALSE	FALSE	FALSE	FALSE	FALSE	NA
RR057e_00894	child	no_virus	0.0462577	FALSE	FALSE	FALSE	FALSE	FALSE	FALSE	NA
RR057e_00897	child	no_virus	0	FALSE	FALSE	FALSE	FALSE	FALSE	FALSE	NA
RR057e_00898	child	no_virus	3.69777	FALSE	FALSE	FALSE	FALSE	FALSE	FALSE	NA
RR057e_00906	child	no_virus	0.262327	FALSE	FALSE	FALSE	FALSE	FALSE	FALSE	NA
RR057e_00908	child	other_virus	0.320912	FALSE	FALSE	FALSE	FALSE	TRUE	FALSE	227383
RR057e_00912	child	other_virus	0.100863	FALSE	FALSE	FALSE	TRUE	FALSE	FALSE	232.591
RR057e_00920	child	no_virus	0.712437	FALSE	FALSE	FALSE	FALSE	FALSE	FALSE	NA
RR057e_00924	child	other_virus	0	FALSE	FALSE	FALSE	TRUE	FALSE	FALSE	355.412
RR057i_00062	adult	SC2	296.908	FALSE	FALSE	FALSE	FALSE	FALSE	FALSE	NA
RR057i_00067	adult	SC2	2573.63	FALSE	FALSE	FALSE	FALSE	FALSE	FALSE	NA
RR057i_00068	adult	SC2	40.4539	FALSE	FALSE	FALSE	FALSE	FALSE	FALSE	NA
RR057i_00070	adult	SC2	26.4766	FALSE	FALSE	FALSE	FALSE	FALSE	FALSE	NA
RR057i_00071	adult	SC2	315518	FALSE	FALSE	FALSE	FALSE	FALSE	FALSE	NA
RR057i_00074	adult	SC2	71745.6	FALSE	FALSE	FALSE	FALSE	FALSE	FALSE	NA
RR057i_00081	adult	SC2	61.696	FALSE	FALSE	FALSE	FALSE	FALSE	FALSE	NA
RR057i_00082	adult	SC2	6860.64	FALSE	FALSE	FALSE	FALSE	FALSE	FALSE	NA
RR057i_00083	adult	no_virus	0.091255	FALSE	FALSE	FALSE	FALSE	FALSE	FALSE	NA
RR057i_00084	adult	SC2	88437.8	FALSE	FALSE	FALSE	FALSE	FALSE	FALSE	NA
RR057i_00090	adult	SC2	1912.98	FALSE	FALSE	FALSE	FALSE	FALSE	FALSE	NA
RR057i_00108	adult	SC2	16481.9	FALSE	FALSE	FALSE	FALSE	FALSE	FALSE	NA
RR057i_00109	adult	SC2	142.539	FALSE	FALSE	FALSE	FALSE	FALSE	FALSE	NA
RR057i_00110	adult	SC2	356	FALSE	FALSE	FALSE	FALSE	FALSE	FALSE	NA
RR057i_00112	adult	SC2	538.876	FALSE	FALSE	FALSE	FALSE	FALSE	FALSE	NA
RR057i_00114	adult	SC2	446.041	FALSE	FALSE	FALSE	FALSE	FALSE	FALSE	NA
RR057i_00115	adult	no_virus	0.0798603	FALSE	FALSE	FALSE	FALSE	FALSE	FALSE	NA
RR057i_00116	adult	no_virus	0	FALSE	FALSE	FALSE	FALSE	FALSE	FALSE	NA
RR057i_00117	adult	no_virus	0.166759	FALSE	FALSE	FALSE	FALSE	FALSE	FALSE	NA
RR057i_00118	adult	no_virus	0	FALSE	FALSE	FALSE	FALSE	FALSE	FALSE	NA
RR057i_00119	adult	no_virus	0.114311	FALSE	FALSE	FALSE	FALSE	FALSE	FALSE	NA
RR057i_00122	adult	SC2	26528.4	FALSE	FALSE	FALSE	FALSE	FALSE	FALSE	NA
RR057i_00133	adult	SC2	432476	FALSE	FALSE	FALSE	FALSE	FALSE	FALSE	NA
RR057i_00134	adult	SC2	36.6237	FALSE	FALSE	FALSE	FALSE	FALSE	FALSE	NA
RR057i_00136	adult	SC2	241450	FALSE	FALSE	FALSE	FALSE	FALSE	FALSE	NA
RR057i_00137	adult	SC2	24925.9	FALSE	FALSE	FALSE	FALSE	FALSE	FALSE	NA
RR057i_00138	adult	SC2	849189	FALSE	FALSE	FALSE	FALSE	FALSE	FALSE	NA
RR057i_00139	adult	SC2	8751.37	FALSE	FALSE	FALSE	FALSE	FALSE	FALSE	NA
RR057i_00141	adult	SC2	421.105	FALSE	FALSE	FALSE	FALSE	FALSE	FALSE	NA
RR057i_00154	adult	SC2	884.409	FALSE	FALSE	FALSE	FALSE	FALSE	FALSE	NA
RR057i_00157	adult	SC2	829247	FALSE	FALSE	FALSE	FALSE	FALSE	FALSE	NA
RR057i_00158	adult	SC2	2143.32	FALSE	FALSE	FALSE	FALSE	FALSE	FALSE	NA
RR057i_00163	adult	SC2	11.7336	FALSE	FALSE	FALSE	FALSE	FALSE	FALSE	NA
RR057i_00165	adult	SC2	10.7054	FALSE	FALSE	FALSE	FALSE	FALSE	FALSE	NA
RR057i_00167	adult	SC2	271.767	FALSE	FALSE	FALSE	FALSE	FALSE	FALSE	NA
RR057i_00171	adult	SC2	35.9629	FALSE	FALSE	FALSE	FALSE	FALSE	FALSE	NA
RR057i_00173	adult	no_virus	0.323451	FALSE	FALSE	FALSE	FALSE	FALSE	FALSE	NA
RR057i_00175	adult	no_virus	0	FALSE	FALSE	FALSE	FALSE	FALSE	FALSE	NA
RR057i_00185	child	SC2	11137.7	FALSE	FALSE	FALSE	FALSE	FALSE	FALSE	NA
RR101e_00010	child	SC2	827.69	FALSE	FALSE	FALSE	FALSE	FALSE	FALSE	NA
RR101e_00017	child	SC2	55958.8	FALSE	FALSE	FALSE	FALSE	FALSE	FALSE	NA
RR101e_00021	child	SC2	271.766	FALSE	FALSE	FALSE	FALSE	FALSE	FALSE	NA
RR101e_00022	child	SC2	269.011	FALSE	FALSE	FALSE	FALSE	FALSE	FALSE	NA
RR101e_00029	child	SC2	560.72	FALSE	FALSE	FALSE	FALSE	FALSE	FALSE	NA
RR101e_00030	child	SC2	119.188	FALSE	FALSE	FALSE	FALSE	FALSE	FALSE	NA
RR101e_00033	child	SC2	17.7434	FALSE	FALSE	FALSE	FALSE	FALSE	FALSE	NA
RR101e_00039	child	SC2	134593	FALSE	FALSE	FALSE	FALSE	FALSE	FALSE	NA
RR101e_00045	child	no_virus	0	FALSE	FALSE	FALSE	FALSE	FALSE	FALSE	NA
RR101e_00046	child	no_virus	0	FALSE	FALSE	FALSE	FALSE	FALSE	FALSE	NA
RR101e_00047	child	no_virus	0	FALSE	FALSE	FALSE	FALSE	FALSE	FALSE	NA
RR101e_00051	child	no_virus	2.72512	FALSE	FALSE	FALSE	FALSE	FALSE	FALSE	NA
RR101e_00052	child	no_virus	0	FALSE	FALSE	FALSE	FALSE	FALSE	FALSE	NA
RR101e_00053	child	no_virus	0	FALSE	FALSE	FALSE	FALSE	FALSE	FALSE	NA
RR101e_00055	child	no_virus	0	FALSE	FALSE	FALSE	FALSE	FALSE	FALSE	NA
RR101e_00056	child	no_virus	0	FALSE	FALSE	FALSE	FALSE	FALSE	FALSE	NA
RR101e_00058	child	SC2	148.495	FALSE	FALSE	FALSE	FALSE	FALSE	FALSE	NA
RR101e_00060	child	SC2	749945	FALSE	FALSE	FALSE	FALSE	FALSE	FALSE	NA
RR101e_00061	child	SC2	174162	FALSE	FALSE	FALSE	FALSE	FALSE	FALSE	NA
RR101e_00062	child	SC2	1358.26	FALSE	FALSE	FALSE	FALSE	FALSE	FALSE	NA
RR101e_00063	child	SC2	162623	FALSE	FALSE	FALSE	FALSE	FALSE	FALSE	NA
RR101e_00064	child	SC2	1291.57	FALSE	FALSE	FALSE	FALSE	FALSE	FALSE	NA
RR101e_00065	child	SC2	27.3138	FALSE	FALSE	FALSE	FALSE	FALSE	FALSE	NA
RR101e_00066	child	SC2	703761	FALSE	FALSE	FALSE	FALSE	FALSE	FALSE	NA
RR101e_00068	child	SC2	27.034	FALSE	FALSE	FALSE	FALSE	FALSE	FALSE	NA
RR101e_00069	child	SC2	6378.96	FALSE	FALSE	FALSE	FALSE	FALSE	FALSE	NA
RR101e_00071	child	SC2	114530	FALSE	FALSE	FALSE	FALSE	FALSE	FALSE	NA
RR101e_00074	child	no_virus	0	FALSE	FALSE	FALSE	FALSE	FALSE	FALSE	NA
RR101e_00077	child	no_virus	0	FALSE	FALSE	FALSE	FALSE	FALSE	FALSE	NA
RR101e_00078	child	no_virus	0	FALSE	FALSE	FALSE	FALSE	FALSE	FALSE	NA
RR101e_00080	child	no_virus	0	FALSE	FALSE	FALSE	FALSE	FALSE	FALSE	NA
RR101e_00082	child	no_virus	0	FALSE	FALSE	FALSE	FALSE	FALSE	FALSE	NA
RR101e_00083	child	no_virus	0	FALSE	FALSE	FALSE	FALSE	FALSE	FALSE	NA
RR101e_00084	child	no_virus	0	FALSE	FALSE	FALSE	FALSE	FALSE	FALSE	NA
RR101e_00086	child	no_virus	0	FALSE	FALSE	FALSE	FALSE	FALSE	FALSE	NA
RR101e_00087	child	no_virus	0	FALSE	FALSE	FALSE	FALSE	FALSE	FALSE	NA
RR101e_00088	child	no_virus	3.90893	FALSE	FALSE	FALSE	FALSE	FALSE	FALSE	NA
RR101e_00090	child	no_virus	0.361757	FALSE	FALSE	FALSE	FALSE	FALSE	FALSE	NA
RR101e_00091	child	no_virus	0	FALSE	FALSE	FALSE	FALSE	FALSE	FALSE	NA
RR101e_00092	child	no_virus	0	FALSE	FALSE	FALSE	FALSE	FALSE	FALSE	NA
RR107e_00039	child	SC2	30591.3	FALSE	FALSE	FALSE	FALSE	FALSE	FALSE	NA
RR107e_00043	child	SC2	45341.1	FALSE	FALSE	FALSE	FALSE	FALSE	FALSE	NA
RR107e_00044	child	SC2	5541.86	FALSE	FALSE	FALSE	FALSE	FALSE	FALSE	NA
RR107e_00051	child	SC2	7135.3	FALSE	FALSE	FALSE	FALSE	FALSE	FALSE	NA
RR107e_00055	child	SC2	611456	FALSE	FALSE	FALSE	FALSE	FALSE	FALSE	NA
RR107e_00056	child	SC2	14404.4	FALSE	FALSE	FALSE	FALSE	FALSE	FALSE	NA
RR107e_00058	child	SC2	52393.9	FALSE	FALSE	FALSE	FALSE	FALSE	FALSE	NA
RR107e_00059	child	SC2	503529	FALSE	FALSE	FALSE	FALSE	FALSE	FALSE	NA
RR107e_00063	child	SC2	387353	FALSE	FALSE	FALSE	FALSE	FALSE	FALSE	NA
RR107e_00066	child	SC2	37011.3	FALSE	FALSE	FALSE	FALSE	FALSE	FALSE	NA
RR107e_00070	child	SC2	40244.4	FALSE	FALSE	FALSE	FALSE	FALSE	FALSE	NA
RR107e_00073	child	SC2	2814.45	FALSE	FALSE	FALSE	FALSE	FALSE	FALSE	NA
RR107e_00078	child	SC2	4682.73	FALSE	FALSE	FALSE	FALSE	FALSE	FALSE	NA
RR107e_00091	child	SC2	1393.56	FALSE	FALSE	FALSE	FALSE	FALSE	FALSE	NA
RR107e_00095	child	SC2	17.1031	FALSE	FALSE	FALSE	FALSE	FALSE	FALSE	NA
RR107e_00100	child	SC2	107.174	FALSE	FALSE	FALSE	FALSE	FALSE	FALSE	NA
RR107e_00125	child	SC2	248003	FALSE	FALSE	FALSE	FALSE	FALSE	FALSE	NA
RR107e_00126	child	SC2	9077.99	FALSE	FALSE	FALSE	FALSE	FALSE	FALSE	NA

## Sheet: Extended Metadata
Sample	Gender	Age range	Race	Ethnicity	SARS-CoV-2 PCR	Viral status	Encounter	Clinical Diagnosis	Underlying Conditions	Outpatient Immunomodulation	Additional Hospital Immunomodulation	Additional Hospital Steroids
RR057e_00037	F	65-69	Black	Not Hispanic or Latino	NEG	Other virus	Inpatient	Acute viral respiratory illness	Chronic obstructive pulmonary disease	Y	Y	Y
RR057e_00039	M	40-44	Other	Hispanic or Latino	NEG	No virus	Emergency	Acute respiratory illness, NOS	HIV on antiretroviral therapy	N	N	N
RR057e_00047	M	45-49	White	Not Hispanic or Latino	NEG	Other virus	Inpatient	Acute viral respiratory illness	Type 2 diabetes mellitus	N	N	N
RR057e_00049	M	60-64	White	Not Hispanic or Latino	NEG	No virus	Inpatient	Alcohol withdrawal	Alcohol use disorder	N	N	N
RR057e_00051	M	75-79	White	Not Hispanic or Latino	NEG	No virus	Inpatient	Volume overload, aspiration PNA	Congestive heart failure	N	N	N
RR057e_00052	F	60-64	White	Not Hispanic or Latino	NEG	No virus	Inpatient	Cough and sore throat in admitted pt	Primary CNS lymphoma	Y	N	N
RR057e_00053	M	0-4	Unknown	Unknown	NEG	Other virus	Unknown	Acute viral respiratory illness	Unknown	N	N	N
RR057e_00058	M	65-69	Black	Not Hispanic or Latino	NEG	No virus	Inpatient	AMS 2/2 substance use disorder, resolved	Alcohol use disorder	N	N	N
RR057e_00060	M	70-74	White	Not Hispanic or Latino	NEG	Other virus	Emergency	Acute viral respiratory illness	None	N	N	N
RR057e_00066	F	80-84	White	Not Hispanic or Latino	NEG	No virus	Inpatient	Progression of metastatic colorectal cancer	Colorectal cancer	N	N	N
RR057e_00074	M	55-59	Asian	Not Hispanic or Latino	NEG	No virus	Emergency	Upper respiratory tract illness	HIV on antiretroviral therapy	N	N	N
RR057e_00079	F	50-54	White	Not Hispanic or Latino	NEG	No virus	Emergency	Fever and shortness of breath	Asthma	N	N	N
RR057e_00080	M	80-84	Asian	Not Hispanic or Latino	NEG	No virus	Inpatient	Acute myeloid leukemia blast crisis	Acute myeloid leukemia	Y	N	N
RR057e_00086	M	40-44	White	Hispanic or Latino	NEG	No virus	Emergency	Febrile illness not otherwise specified	Chronic variable immunodeficiency, psoriasis	Y	N	N
RR057e_00088	F	65-69	Black	Not Hispanic or Latino	NEG	No virus	Inpatient	Pneumonia likely secondary to aspiration	None	N	N	N
RR057e_00093	F	70-74	Asian	Not Hispanic or Latino	NEG	No virus	Emergency	Cough, unspecified	None	N	N	N
RR057e_00104	M	10-14	White	Not Hispanic or Latino	NEG	Other virus	Emergency	Acute viral respiratory illness	None	N	N	N
RR057e_00105	F	65-69	Asian	Not Hispanic or Latino	NEG	No virus	Emergency	Acute respiratory illness, NOS	None	N	N	N
RR057e_00107	M	40-44	Asian	Not Hispanic or Latino	NEG	Other virus	Emergency	Acute viral respiratory illness	Chron's disease	Y	N	N
RR057e_00116	M	70-74	Asian	Not Hispanic or Latino	NEG	No virus	Emergency	Cough, unspecified	Congestive heart failure, chronic kidney disease	N	N	N
RR057e_00119	F	70-74	White	Not Hispanic or Latino	NEG	No virus	Outpatient	Upper respiratory tract illness	Type 2 diabetes mellitus, coronary artery disease	N	N	N
RR057e_00130	M	85-89	Asian	Not Hispanic or Latino	NEG	No virus	Inpatient	Pneumonia	Lung cancer	N	N	N
RR057e_00131	F	75-79	Unknown	Unknown	NEG	No virus	Inpatient	Unknown	Unknown	N	N	N
RR057e_00138	M	70-74	Black	Not Hispanic or Latino	NEG	No virus	Inpatient	Oral thrush	Kidney transplant, systemic lupus erythematosus	Y	N	N
RR057e_00140	F	40-44	White	Not Hispanic or Latino	NEG	No virus	Inpatient	Community acquired pneumonia	None	N	N	N
RR057e_00142	M	60-64	Black	Not Hispanic or Latino	NEG	No virus	Inpatient	CHF exacerbation	Congestive heart failure	N	N	N
RR057e_00145	F	70-74	White	Not Hispanic or Latino	NEG	No virus	Inpatient	Unclear	Chronic obstructive pulmonary disease	N	Y	Y
RR057e_00146	F	5-9	White	Hispanic or Latino	NEG	Other virus	Inpatient	Acute viral respiratory illness	Rett syndrome, epilepsy, restrictive lung disease	N	N	N
RR057e_00162	F	0-4	White	Not Hispanic or Latino	NEG	No virus	Inpatient	Poisoning by beta-adrenoreceptor antagonists	Cardiac arrhythmias	N	N	N
RR057e_00165	M	55-59	Black	Not Hispanic or Latino	NEG	No virus	Outpatient	URI unspecified	HIV on antiretroviral therapy	N	N	N
RR057e_00168	M	65-69	Other	Not Hispanic or Latino	NEG	No virus	Inpatient	Sepsis 2/2 PNA, unknown organism	Glioblastoma	Y	Y	Y
RR057e_00169	F	50-54	White	Not Hispanic or Latino	NEG	No virus	Outpatient	Bronchitis	Uterine leiomyosarcoma	N	N	N
RR057e_00171	F	80-84	White	Not Hispanic or Latino	NEG	No virus	Emergency	Cough, unspecified	Colorectal cancer	N	N	N
RR057e_00173	M	70-74	Asian	Not Hispanic or Latino	NEG	No virus	Emergency	Fever and cough	None	N	N	N
RR057e_00184	M	60-64	White	Not Hispanic or Latino	NEG	Other virus	Inpatient	Acute viral respiratory illness	HIV on antiretroviral therapy, chronic kidney disease	N	N	N
RR057e_00187	F	45-49	Asian	Not Hispanic or Latino	NEG	No virus	Outpatient	Seasonal allergies	None	N	N	N
RR057e_00197	F	0-4	Native Hawaiian or Pacific Islander	Not Hispanic or Latino	NEG	Other virus	Emergency	Acute viral respiratory illness	Asthma	N	N	N
RR057e_00198	M	45-49	Asian	Not Hispanic or Latino	NEG	No virus	Inpatient	Pneumothorax c/b pneumomediastinum	Kidey+liver transplant	Y	N	N
RR057e_00202	F	60-64	White	Not Hispanic or Latino	NEG	No virus	Outpatient	Upper respiratory tract illness	Ovarian cancer	N	N	N
RR057e_00206	M	70-74	White	Not Hispanic or Latino	NEG	No virus	Inpatient	Upper respiratory tract illness	Hepatitis C virus with cirrhosis and carcinoma	N	N	N
RR057e_00216	F	60-64	Other	Hispanic or Latino	NEG	No virus	Inpatient	Pericarditis	Adult onset Stills disease	N	N	N
RR057e_00222	F	70-74	White	Not Hispanic or Latino	NEG	No virus	Inpatient	Hypoxic respiratory failure secondary to malignancy	Thyroid cancer	N	N	N
RR057e_00223	M	60-64	White	Not Hispanic or Latino	NEG	Other virus	Outpatient	Acute viral respiratory illness	None	N	N	N
RR057e_00224	F	45-49	Asian	Not Hispanic or Latino	NEG	Other virus	Outpatient	Acute viral respiratory illness	Kidney transplant, systemic lupus erythematosus	Y	N	N
RR057e_00230	M	0-4	Other	Hispanic or Latino	NEG	No virus	Inpatient	Acute on chronic CHF	Congenital heart disease	N	Y	Y
RR057e_00231	F	40-44	Asian	Not Hispanic or Latino	NEG	No virus	Outpatient	Bacteria pneumonia	Nasopharyngeal carcinoma	Y	N	N
RR057e_00232	F	45-49	Asian	Not Hispanic or Latino	NEG	Other virus	Outpatient	Acute viral respiratory illness	None	N	N	N
RR057e_00239	M	60-64	White	Not Hispanic or Latino	NEG	No virus	Outpatient	Chronic cough	Chronic lymphocytic leukemia	N	N	N
RR057e_00246	M	60-64	White	Not Hispanic or Latino	NEG	No virus	Outpatient	Fever	Prostate cancer	N	N	N
RR057e_00250	M	70-74	White	Not Hispanic or Latino	NEG	Other virus	Outpatient	Acute viral respiratory illness	Hodgkins lymphoma	-	N	N
RR057e_00253	M	50-54	White	Not Hispanic or Latino	NEG	Other virus	Inpatient	Acute viral respiratory illness	Metastatic melanoma	N	N	N
RR057e_00254	M	45-49	White	Not Hispanic or Latino	NEG	No virus	Inpatient	Pulmonary embolism	Type 2 diabetes mellitus	N	N	N
RR057e_00259	M	40-44	Other	Hispanic or Latino	NEG	No virus	Inpatient	Pulmonary edema due to ESRD	Type 2 diabetes mellitus, chronic kidney disease	N	N	N
RR057e_00261	M	50-54	Black	Not Hispanic or Latino	NEG	No virus	Emergency	Acute respiratory illness, NOS	None	N	N	N
RR057e_00268	F	50-54	White	Not Hispanic or Latino	NEG	No virus	Inpatient	Fever and abdominal pain	None	N	N	N
RR057e_00272	M	65-69	White	Not Hispanic or Latino	NEG	No virus	Inpatient	Chest pain and shortness of breath	None	N	N	N
RR057e_00273	F	85-89	Asian	Not Hispanic or Latino	NEG	No virus	Inpatient	Complicated UTI due to E coli	None	N	N	N
RR057e_00280	F	60-64	White	Not Hispanic or Latino	NEG	No virus	Outpatient	Bronchitis	Hypothyroidism	N	N	N
RR057e_00285	F	80-84	Black	Not Hispanic or Latino	NEG	No virus	Emergency	Cough, unspecified	Heart failure	N	N	N
RR057e_00287	F	75-79	White	Not Hispanic or Latino	NEG	No virus	Inpatient	Organizing pneumonia	None	N	N	N
RR057e_00290	F	40-44	Asian	Not Hispanic or Latino	NEG	No virus	Outpatient	Acute respiratory illness, NOS	End stage renal disease	N	N	N
RR057e_00291	M	40-44	White	Not Hispanic or Latino	NEG	No virus	Outpatient	Acute respiratory illness, NOS	Type 1 diabetes Mellitus	N	N	N
RR057e_00294	F	55-59	White	Not Hispanic or Latino	NEG	No virus	Outpatient	Acute respiratory illness, NOS	None	N	N	N
RR057e_00295	F	55-59	White	Not Hispanic or Latino	NEG	No virus	Outpatient	Cough, unspecified	None	N	N	N
RR057e_00302	M	70-74	Asian	Not Hispanic or Latino	NEG	No virus	Outpatient	Pneumonia	Kidney transplant	Y	N	N
RR057e_00309	M	75-59	Black	Not Hispanic or Latino	NEG	No virus	Inpatient	Bacteremia due to Klebsiella pneumoniae from urinary source	None	N	N	N
RR057e_00326	F	0-4	White	Not Hispanic or Latino	NEG	Other virus	Emergency	Acute viral respiratory illness	None	N	N	N
RR057e_00333	M	0-4	White	Not Hispanic or Latino	NEG	No virus	Emergency	Urinary tract infection	Recurrent urinary tract infections, failure to thrive	N	N	N
RR057e_00340	F	45-49	Other	Not Hispanic or Latino	NEG	No virus	Outpatient	Acute respiratory illness, NOS	Asthma	N	N	N
RR057e_00399	M	70-74	White	Not Hispanic or Latino	NEG	No virus	Emergency	Cough	Parotid gland malignancy	N	N	N
RR057e_00401	F	75-79	White	Not Hispanic or Latino	NEG	No virus	Emergency	Cough	None	N	N	N
RR057e_00410	F	65-69	Other	Hispanic or Latino	NEG	No virus	Inpatient	Radiation esophagitis	Papillary thyroid carcinoma	N	N	N
RR057e_00412	M	70-74	Black	Not Hispanic or Latino	NEG	No virus	Inpatient	COPD exacerbation	Congestive heart failure, type 2 diabetes mellitus	N	N	N
RR057e_00414	M	45-49	Black	Not Hispanic or Latino	NEG	No virus	Inpatient	Community acquired pneumonia	HIV on antiretroviral therapy	N	N	N
RR057e_00423	M	85-89	White	Not Hispanic or Latino	NEG	Other virus	Emergency	Acute viral respiratory illness	Chronic kidney disease	N	N	N
RR057e_00427	F	65-69	Other	Not Hispanic or Latino	NEG	Other virus	Emergency	Acute viral respiratory illness	None	N	N	N
RR057e_00431	M	45-49	White	Not Hispanic or Latino	NEG	Other virus	Inpatient	Acute viral respiratory illness	None	N	N	N
RR057e_00436	M	65-69	White	Not Hispanic or Latino	NEG	Other virus	Inpatient	Acute viral respiratory illness	None	N	N	N
RR057e_00437	M	65-69	White	Not Hispanic or Latino	NEG	Other virus	Inpatient	Acute viral respiratory illness	None	N	N	N
RR057e_00440	F	80-84	White	Not Hispanic or Latino	NEG	No virus	Inpatient	Sublingual abscess	None	N	N	N
RR057e_00442	F	70-74	White	Not Hispanic or Latino	NEG	No virus	Inpatient	Aspiration pneumonia and meningitis	None	N	N	N
RR057e_00449	F	65-69	White	Not Hispanic or Latino	NEG	No virus	Inpatient	Aspiration pneumonia	Hepatitis C virus with cirrhosis	N	N	N
RR057e_00451	M	75-79	White	Not Hispanic or Latino	NEG	No virus	Inpatient	Community acquired pneumonia	None	N	N	N
RR057e_00454	M	80-84	White	Not Hispanic or Latino	NEG	Other virus	Inpatient	Acute viral respiratory illness	Cirrhosis	N	N	N
RR057e_00456	M	65-69	White	Not Hispanic or Latino	NEG	No virus	Inpatient	Nephrogenic DI	Bipolar	N	N	N
RR057e_00460	F	40-44	Black	Not Hispanic or Latino	NEG	No virus	Emergency	Upper respiratory tract illness	Systemic lupus erythematosus	N	N	N
RR057e_00475	M	50-54	White	Not Hispanic or Latino	NEG	No virus	Inpatient	COPD exacerbation	Chronic obstructive pulmonary disease	N	Y	Y
RR057e_00480	F	0-4	Other	Not Hispanic or Latino	NEG	No virus	Inpatient	Acute respiratory failure with hypoxia	None	N	Y	Y
RR057e_00485	F	60-64	White	Not Hispanic or Latino	NEG	No virus	Emergency	Acute bronchitis	None	N	N	N
RR057e_00489	M	40-44	Other	Unknown	NEG	Other virus	Emergency	Acute viral respiratory illness	None	N	N	N
RR057e_00491	M	75-79	Asian	Not Hispanic or Latino	NEG	Other virus	Emergency	Acute viral respiratory illness	Type 2 diabetes mellitus, chronic kidney disease	N	N	N
RR057e_00494	M	60-64	White	Not Hispanic or Latino	NEG	No virus	Inpatient	Aspiration pneumonia	Anoxic brain injury	N	N	N
RR057e_00495	F	0-4	White	Not Hispanic or Latino	NEG	No virus	Emergency	Fever	None	N	N	N
RR057e_00505	M	85-89	White	Not Hispanic or Latino	NEG	Other virus	Inpatient	Acute viral respiratory illness	Lung cancer	N	N	N
RR057e_00508	M	45-49	White	Not Hispanic or Latino	NEG	No virus	Outpatient	Sinusitis	None	N	N	N
RR057e_00515	F	40-44	White	Not Hispanic or Latino	NEG	No virus	Outpatient	Upper respiratory tract illness	None	N	N	N
RR057e_00516	M	54-59	White	Not Hispanic or Latino	NEG	Other virus	Outpatient	Acute viral respiratory illness	None	N	N	N
RR057e_00518	F	5-9	Other	Hispanic or Latino	NEG	Other virus	Emergency	Acute viral respiratory illness	None	N	N	N
RR057e_00520	F	75-79	Other	Hispanic or Latino	NEG	Other virus	Inpatient	Acute viral respiratory illness	None	N	N	N
RR057e_00534	F	55-59	White	Not Hispanic or Latino	NEG	Other virus	Inpatient	Acute viral respiratory illness	Hepatitis C virus and mylodysplastic syndrome	N	N	N
RR057e_00540	F	40-44	White	Not Hispanic or Latino	NEG	Other virus	Outpatient	Acute viral respiratory illness	Ulcerative colitis	N	N	N
RR057e_00544	M	0-4	White	Not Hispanic or Latino	NEG	No virus	Inpatient	Combined immunodeficiency, unspecified	Severe combined immune deficiency	Y	Y	Y
RR057e_00549	F	60-64	White	Hispanic or Latino	NEG	No virus	Inpatient	Bacteremia due to Streptococcus	Type 2 diabetes mellitus	N	N	N
RR057e_00556	M	0-4	White	Not Hispanic or Latino	NEG	No virus	Emergency	Cough and difficulty breathing	None	N	Y	Y
RR057e_00560	M	85-89	White	Hispanic or Latino	NEG	No virus	Inpatient	Viral pharyngitis	Type 2 diabetes mellitus, chronic kidney disease	N	N	N
RR057e_00564	M	10-14	Black	Not Hispanic or Latino	NEG	Other virus	Emergency	Acute viral respiratory illness	Asthma (well controlled)	N	N	N
RR057e_00567	F	55-59	White	Not Hispanic or Latino	NEG	No virus	Outpatient	Upper respiratory tract illness	None	N	N	N
RR057e_00574	F	0-4	Asian	Not Hispanic or Latino	NEG	Other virus	Emergency	Acute viral respiratory illness	None	N	N	N
RR057e_00577	F	40-44	White	Not Hispanic or Latino	NEG	Other virus	Outpatient	Acute viral respiratory illness	None	N	N	N
RR057e_00581	F	40-44	White	Not Hispanic or Latino	NEG	Other virus	Outpatient	Acute viral respiratory illness	Ulcerative colitis	Y	N	N
RR057e_00586	M	85-89	Asian	Not Hispanic or Latino	NEG	Other virus	Inpatient	Acute viral respiratory illness	None	N	N	N
RR057e_00590	F	40-44	White	Not Hispanic or Latino	NEG	No virus	Outpatient	URI unspecified	None	N	N	N
RR057e_00719	M	40-44	Other	Hispanic or Latino	POS	SARS-CoV-2	Outpatient	COVID-19	None	N	N	N
RR057e_00726	M	70-74	Unknown	Unknown	POS	SARS-CoV-2	Inpatient	COVID-19	Kidney transplant	Y	No	N
RR057e_00727	F	55-59	White	Not Hispanic or Latino	POS	SARS-CoV-2	Outpatient	COVID-19	None	N	N	N
RR057e_00728	F	40-44	Unknown	Unknown	POS	SARS-CoV-2	Unknown	COVID-19	Unknown	Unknown	Unknown	Unknown
RR057e_00731	F	60-64	Other	Other	POS	SARS-CoV-2	Inpatient	COVID-19	None	N	N	N
RR057e_00733	M	55-59	Black	Not Hispanic or Latino	POS	SARS-CoV-2	Outpatient	COVID-19	None	N	N	N
RR057e_00736	F	50-54	Other	Hispanic or Latino	POS	SARS-CoV-2	Inpatient	COVID-19	Lung transplant	Y	N	N
RR057e_00746	M	80-84	Unknown	Unknown	POS	SARS-CoV-2	Unknown	COVID-19	Unknown	Unknown	Unknown	Unknown
RR057e_00749	M	55-59	Asian	Not Hispanic or Latino	POS	SARS-CoV-2	Outpatient	COVID-19	Type 2 diabetes mellitus	N	N	N
RR057e_00750	F	65-69	Other	Not Hispanic or Latino	POS	SARS-CoV-2	Outpatient	COVID-19	None	N	N	N
RR057e_00751	F	55-59	White	Not Hispanic or Latino	POS	SARS-CoV-2	Outpatient	COVID-19	Hypothyroidism	N	N	N
RR057e_00752	M	40-44	White	Not Hispanic or Latino	POS	SARS-CoV-2	Outpatient	COVID-19	None	N	N	N
RR057e_00754	M	65-69	Other	Hispanic or Latino	POS	SARS-CoV-2	Outpatient	COVID-19	None	N	N	N
RR057e_00757	F	60-64	White	Not Hispanic or Latino	POS	SARS-CoV-2	Outpatient	COVID-19	None	N	N	N
RR057e_00759	M	45-49	Unknown	Unknown	POS	SARS-CoV-2	Inpatient	COVID-19	None	N	N	N
RR057e_00761	M	40-44	White	Not Hispanic or Latino	NEG	Other virus	Inpatient	Acute viral respiratory illness	Hepatitis C virus	N	N	N
RR057e_00763	M	40-44	Other	Hispanic or Latino	NEG	No virus	Inpatient	Alcoholic cirrhosis, SIRS	Alcoholic cirrhosis	N	N	N
RR057e_00764	F	70-74	White	Not Hispanic or Latino	NEG	Other virus	Inpatient	Acute viral respiratory illness	Type 2 diabetes mellitus, chronic kidney disease	N	N	N
RR057e_00765	M	50-54	Asian	Not Hispanic or Latino	NEG	No virus	Outpatient	NSTEMI	Type 2 diabetes mellitus, chronic kidney disease, coronary artery disease	N	N	N
RR057e_00893	M	0-4	White	Not Hispanic or Latino	NEG	No virus	Emergency	Pneumonia, unspecified organism	None	N	N	N
RR057e_00894	M	15-19	Other	Hispanic or Latino	NEG	No virus	Inpatient	Gram-negative sepsis	Acute lymphoblastic leukemia	Y	Y	Y
RR057e_00897	M	0-4	Other	Hispanic or Latino	NEG	No virus	Inpatient	Sepsis due to Staphylococcus aureus	VACTERL, urea cycle disorder	N	N	N
RR057e_00898	M	5-9	Asian	Not Hispanic or Latino	NEG	No virus	Inpatient	Sepsis, unspecified organism	Asthma	N	N	N
RR057e_00906	F	10-14	White	Not Hispanic or Latino	NEG	No virus	Inpatient	Recurrent and persistent hematuria with other morphologic changes	Developmental delay, IgA vasculitis	N	Y	Y
RR057e_00908	F	0-4	Black	Not Hispanic or Latino	NEG	Other virus	Emergency	Acute viral respiratory illness	None	N	N	N
RR057e_00912	M	0-4	White	Not Hispanic or Latino	NEG	Other virus	Emergency	Acute viral respiratory illness	None	N	N	N
RR057e_00920	M	0-4	Unknown	Not Hispanic or Latino	NEG	No virus	Inpatient	Dilated cardiomyopathy	Unexplained cardiomyopathy	N	N	N
RR057e_00924	F	0-4	Other	Hispanic or Latino	NEG	Other virus	Inpatient	Acute viral respiratory illness	Rett syndrome and epilepsy	N	N	N
RR057i_00062	M	40-44	Unknown	Unknown	POS	SARS-CoV-2	Unknown	COVID-19	Unknown	N	N	N
RR057i_00067	F	40-44	Unknown	Unknown	POS	SARS-CoV-2	Unknown	COVID-19	Unknown	Unknown	Unknown	Unknown
RR057i_00068	F	60-64	Other	Hispanic or Latino	POS	SARS-CoV-2	Inpatient	COVID-19	None	N	N	N
RR057i_00070	F	40-44	Other	Hispanic or Latino	POS	SARS-CoV-2	Outpatient	COVID-19	None	N	N	N
RR057i_00071	F	55-59	Asian	Not Hispanic or Latino	POS	SARS-CoV-2	Outpatient	COVID-19	None	N	N	N
RR057i_00074	M	60-64	Other	Hispanic or Latino	POS	SARS-CoV-2	Outpatient	COVID-19	Chronic kidney disease	N	N	N
RR057i_00081	F	45-49	Other	Hispanic or Latino	POS	SARS-CoV-2	Outpatient	COVID-19	Pre typeNone2 diabetes mellitus	N	N	N
RR057i_00082	F	60-64	Other	Hispanic or Latino	POS	SARS-CoV-2	Outpatient	COVID-19	Pre typeNone2 diabetes mellitus, stage 2 melanoma	N	N	N
RR057i_00083	F	60-64	White	Not Hispanic or Latino	NEG	No virus	Outpatient	Pharyngitis and Diarrhea	Multiple sclerosis	N	N	N
RR057i_00084	F	40-44	Asian	Not Hispanic or Latino	POS	SARS-CoV-2	Outpatient	COVID-19	None	N	N	N
RR057i_00090	F	75-79	Other	Hispanic or Latino	POS	SARS-CoV-2	Inpatient	COVID-19	Chronic obstructive pulmonary disease, hypothyroidism, pre typeNone2 diabetes mellitus	N	N	N
RR057i_00108	M	50-54	Unknown	Unknown	POS	SARS-CoV-2	Unknown	COVID-19	Unknown	Unknown	Unknown	Unknown
RR057i_00109	M	40-44	Other	Hispanic or Latino	POS	SARS-CoV-2	Outpatient	COVID-19	None	N	N	N
RR057i_00110	F	60-64	Asian	Not Hispanic or Latino	POS	SARS-CoV-2	Outpatient	COVID-19	Asthma, Crohns disease, type 2 diabetes mellitus, hepatitis B virus	Y	N	N
RR057i_00112	F	40-44	Other	Hispanic or Latino	POS	SARS-CoV-2	Outpatient	COVID-19	None	N	N	N
RR057i_00114	M	60-64	Other	Hispanic or Latino	POS	SARS-CoV-2	Outpatient	COVID-19	Pre type 2 diabetes mellitus	N	N	N
RR057i_00115	M	50-54	Unknown	Unknown	NEG	No virus	Unknown	Unknown	Unknown	Unknown	Unknown	Unknown
RR057i_00116	F	50-54	Unknown	Unknown	NEG	No virus	Unknown	Unknown	Unknown	Unknown	Unknown	Unknown
RR057i_00117	F	50-54	Unknown	Unknown	NEG	No virus	Unknown	Unknown	Unknown	Unknown	Unknown	Unknown
RR057i_00118	M	50-54	Unknown	Unknown	NEG	No virus	Unknown	Unknown	Unknown	Unknown	Unknown	Unknown
RR057i_00119	F	45-49	White	Not Hispanic or Latino	NEG	No virus	Outpatient	Acute respiratory illness, NOS	Chron's disease	Y	N	N
RR057i_00122	M	60-64	Unknown	Unknown	POS	SARS-CoV-2	Unknown	COVID-19	Unknown	Unknown	Unknown	Unknown
RR057i_00133	F	65-69	Other	Hispanic or Latino	POS	SARS-CoV-2	Outpatient	COVID-19	None	N	N	N
RR057i_00134	M	40-44	Unknown	Unknown	POS	SARS-CoV-2	Unknown	COVID-19	Unknown	Unknown	Unknown	Unknown
RR057i_00136	M	40-44	Unknown	Unknown	POS	SARS-CoV-2	Unknown	COVID-19	Unknown	Unknown	Unknown	Unknown
RR057i_00137	F	55-59	Unknown	Unknown	POS	SARS-CoV-2	Unknown	COVID-19	Unknown	Unknown	Unknown	Unknown
RR057i_00138	F	70-74	Unknown	Unknown	POS	SARS-CoV-2	Unknown	COVID-19	Unknown	Unknown	Unknown	Unknown
RR057i_00139	M	60-64	Asian	Not Hispanic or Latino	POS	SARS-CoV-2	Outpatient	COVID-19	None	N	N	N
RR057i_00141	M	45-49	Other	Hispanic or Latino	POS	SARS-CoV-2	Outpatient	COVID-19	Type 2 diabetes mellitus	N	N	N
RR057i_00154	F	45-49	Native Hawaiian or Other	Not Hispanic or Latino	POS	SARS-CoV-2	Emergency	COVID-19	None	N	N	N
RR057i_00157	F	75-79	White	Not Hispanic or Latino	POS	SARS-CoV-2	Outpatient	COVID-19	Chronic kidney disease, coronary artery disease	N	N	N
RR057i_00158	F	50-54	Unknown	Unknown	POS	SARS-CoV-2	Unknown	COVID-19	Unknown	Unknown	Unknown	Unknown
RR057i_00163	M	60-64	Unknown	Unknown	POS	SARS-CoV-2	Unknown	COVID-19	Unknown	Unknown	Unknown	Unknown
RR057i_00165	F	40-44	Other	Not Hispanic or Latino	POS	SARS-CoV-2	Emergency	COVID-19	Morbid obesity	N	N	N
RR057i_00167	M	70-74	Asian	Not Hispanic or Latino	POS	SARS-CoV-2	Emergency	COVID-19	None	N	N	N
RR057i_00171	F	60-64	White	Not Hispanic or Latino	POS	SARS-CoV-2	Outpatient	COVID-19	None	N	N	N
RR057i_00173	F	50-54	Black	Not Hispanic or Latino	NEG	No virus	Outpatient	Acute respiratory illness, NOS	None	N	N	N
RR057i_00175	F	65-69	Unknown	Unknown	NEG	No virus	Unknown	Unknown	Unknown	Unknown	Unknown	Unknown
RR057i_00185	F	0-4	Other	Hispanic or Latino	POS	SARS-CoV-2	Emergency	COVID-19	None	N	N	N
RR101e_00010	M	10-14	Other	Hispanic or Latino	POS	SARS-CoV-2	Outpatient	COVID-19	None	N	N	N
RR101e_00017	M	0-4	White	Hispanic or Latino	POS	SARS-CoV-2	Emergency	COVID-19	Urinary tract infection	N	N	N
RR101e_00021	M	0-4	Other	Hispanic or Latino	POS	SARS-CoV-2	Outpatient	COVID-19	None	N	N	N
RR101e_00022	M	0-4	Unknown	Unknown	POS	SARS-CoV-2	Unknown	COVID-19	Unknown	Unknown	Unknown	Unknown
RR101e_00029	M	0-4	Other	Not Hispanic or Latino	POS	SARS-CoV-2	Outpatient	COVID-19	None	N	N	N
RR101e_00030	M	10-14	Other	Hispanic or Latino	POS	SARS-CoV-2	Outpatient	COVID-19	None	N	N	N
RR101e_00033	F	5-9	Other	Hispanic or Latino	POS	SARS-CoV-2	Inpatient	COVID-19	Obesity	N	N	N
RR101e_00039	F	5-9	Other	Hispanic or Latino	POS	SARS-CoV-2	Outpatient	COVID-19	None	N	N	N
RR101e_00045	F	5-9	White	Not Hispanic or Latino	NEG	No virus	Inpatient	Other epilepsy, intractable, without status epilepticus	Intellectual disability, epilepsy, spastic diplegia	N	N	N
RR101e_00046	F	0-4	White	Hispanic or Latino	NEG	No virus	Inpatient	Gastro-esophageal reflux disease without esophagitis	Trisomy 21, severe pulmonary hypertension, congenital heart disease	N	Y	Y
RR101e_00047	M	0-4	White	Not Hispanic or Latino	NEG	No virus	Inpatient	Generalized abdominal pain	Intestinal malrotation	N	N	N
RR101e_00051	F	0-4	White	Not Hispanic or Latino	NEG	No virus	Inpatient	Other specified conditions originating in the perinatal period	Neonatal systemic lupus erythematosus	N	Y	Y
RR101e_00052	F	0-4	Asian	Not Hispanic or Latino	NEG	No virus	Inpatient	Single liveborn infant, delivered by cesarean	Congenital heart disease,	N	N	N
RR101e_00053	M	10-14	White	Not Hispanic or Latino	NEG	No virus	Outpatient	Kidney transplant status	Renal transplant for Hinman syndrome	Y	Y	Y
RR101e_00055	F	10-14	White	Not Hispanic or Latino	NEG	No virus	Inpatient	Epilepsy with simple partial seizures, intractable, with status epilepticus	Refractory epilepsy	N	N	N
RR101e_00056	F	5-9	Other	Not Hispanic or Latino	NEG	No virus	Inpatient	Ulcer of esophagus with bleeding	Congenital heart disease,	N	N	N
RR101e_00058	F	0-4	Unknown	Unknown	POS	SARS-CoV-2	Outpatient	COVID-19	None	N	N	N
RR101e_00060	F	0-4	Other	Hispanic or Latino	POS	SARS-CoV-2	Emergency	COVID-19	None	N	N	N
RR101e_00061	F	0-4	Other	Hispanic or Latino	POS	SARS-CoV-2	Emergency	COVID-19	None	N	N	N
RR101e_00062	F	0-4	Unknown	Unknown	POS	SARS-CoV-2	Outpatient	COVID-19	None	N	N	N
RR101e_00063	M	10-14	Asian	Not Hispanic or Latino	POS	SARS-CoV-2	Outpatient	COVID-19	None	N	N	N
RR101e_00064	F	0-4	Unknown	Unknown	POS	SARS-CoV-2	Outpatient	COVID-19	None	N	N	N
RR101e_00065	M	10-14	White	Hispanic or Latino	POS	SARS-CoV-2	Outpatient	COVID-19	None	N	N	N
RR101e_00066	F	5-9	Other	Hispanic or Latino	POS	SARS-CoV-2	Emergency	COVID-19	None	N	N	N
RR101e_00068	F	0-4	Other	Hispanic or Latino	POS	SARS-CoV-2	Outpatient	COVID-19	Obesity	N	N	N
RR101e_00069	M	0-4	Other	Hispanic or Latino	POS	SARS-CoV-2	Emergency	COVID-19	None	N	N	N
RR101e_00071	F	10-14	White	Hispanic or Latino	POS	SARS-CoV-2	Outpatient	COVID-19	None	N	N	N
RR101e_00074	F	0-4	Asian	Not Hispanic or Latino	NEG	No virus	Emergency	Pre-procedure lab exam	Cardiac birth defects (AV canal defect, multiple VSD, multiple surgeries, MS, AS)	N	N	N
RR101e_00077	F	0-4	White	Not Hispanic or Latino	NEG	No virus	Inpatient	Hypoglycemia	Congenital heart disease, Kabuki syndrome, hyperinsulemia	N	N	N
RR101e_00078	M	10-14	Other	Hispanic or Latino	NEG	No virus	Inpatient	Chronic migraine without aura, not intractable, without status migrainosus	Chronic migraines	N	N	N
RR101e_00080	M	10-14	White	Not Hispanic or Latino	NEG	No virus	Inpatient	Neuroendocrine tumor	MEN1, obesity, chronic diarrhea	N	N	N
RR101e_00082	F	0-4	Other	Hispanic or Latino	NEG	No virus	Inpatient	Tetralogy of Fallot	Tetralogy of Fallot	N	N	N
RR101e_00083	M	15-19	Asian	Not Hispanic or Latino	NEG	No virus	Inpatient	Mature B-cell leukemia Burkitt-type not having achieved remission	B-cell leukemia	N	Y	Y
RR101e_00084	F	15-19	White	Not Hispanic or Latino	NEG	No virus	Inpatient	Chronic migraine without aura, with status migrainosus	Chronic migraines	N	N	N
RR101e_00086	F	0-4	Other	Not Hispanic or Latino	NEG	No virus	Inpatient	Hypoplastic left heart syndrome	Congenital heart disease, Kabuki syndrome	N	N	N
RR101e_00087	F	5-9	Other	Not Hispanic or Latino	NEG	No virus	Inpatient	Pericardial effusion	Autism spectrum disorder and inflammatory syndrome (possibly HLH)	Y	Y	Y
RR101e_00088	F	0-4	Other	Hispanic or Latino	NEG	No virus	Inpatient	Failure to thrive	Spinal anomalies, pulmonary hypoplasia	N	N	N
RR101e_00090	M	5-9	American Indian or Alaska Native	Hispanic or Latino	NEG	No virus	Inpatient	Pneumonitis due to inhalation of food and vomit	Complex congenital disease history, global developmental delay, microcephaly, inflammatory bowel disease, seizures, apnea, G tube dependence	N	N	N
RR101e_00091	F	15-19	White	Not Hispanic or Latino	NEG	No virus	Inpatient	Chronic migraine without aura, without status migrainosus	Chronic migraines	N	N	N
RR101e_00092	F	10-14	Native Hawaiian or Pacific Islander	Not Hispanic or Latino	NEG	No virus	Inpatient	Glomerular disease in systemic lupus erythematosus	Systemic lupus erythematosus, chronic kidney disease on peritoneal dialysis	Y	Y	Y
RR107e_00039	M	10-14	White	Not Hispanic or Latino	POS	SARS-CoV-2	Outpatient	COVID-19	None	N	N	N
RR107e_00043	M	0-4	White	Not Hispanic or Latino	POS	SARS-CoV-2	Outpatient	COVID-19	ALL	Y	N	N
RR107e_00044	M	5-9	Unknown	Unknown	POS	SARS-CoV-2	Outpatient	COVID-19	None	N	N	N
RR107e_00051	M	0-4	White	Not Hispanic or Latino	POS	SARS-CoV-2	Outpatient	COVID-19	Yes, unspecified	N	N	N
RR107e_00055	F	10-14	White	Hispanic or Latino	POS	SARS-CoV-2	Outpatient	COVID-19	Obesity	N	N	N
RR107e_00056	M	5-9	White	Hispanic or Latino	POS	SARS-CoV-2	Outpatient	COVID-19	Ashtma	N	N	N
RR107e_00058	M	5-9	Other	Hispanic or Latino	POS	SARS-CoV-2	Outpatient	COVID-19	None	N	N	N
RR107e_00059	M	15-19	White	Not Hispanic or Latino	POS	SARS-CoV-2	Outpatient	COVID-19	Asthma, metabolic abnormality, seizure disorder	N	N	N
RR107e_00063	M	15-19	White	Not Hispanic or Latino	POS	SARS-CoV-2	Outpatient	COVID-19	Neurologic disease	N	N	N
RR107e_00066	F	5-9	Black or African-American	Not Hispanic or Latino	POS	SARS-CoV-2	Outpatient	COVID-19	None	N	N	N
RR107e_00070	M	0-4	White	Not Hispanic or Latino	POS	SARS-CoV-2	Outpatient	COVID-19	Lactose Intolerance	N	N	N
RR107e_00073	F	5-9	White	Hispanic or Latino	POS	SARS-CoV-2	Outpatient	COVID-19	Celiac disease, dermatologic disease	N	N	N
RR107e_00078	M	10-14	Other	Hispanic or Latino	POS	SARS-CoV-2	Outpatient	COVID-19	None	N	N	N
RR107e_00091	M	10-14	Other	Hispanic or Latino	POS	SARS-CoV-2	Outpatient	COVID-19	None	N	N	N
RR107e_00095	M	0-4	Black or African-American	Not Hispanic or Latino	POS	SARS-CoV-2	Outpatient	COVID-19	None	N	N	N
RR107e_00100	M	15-19	Other	Hispanic or Latino	POS	SARS-CoV-2	Outpatient	COVID-19	Obesity	N	N	N
RR107e_00125	F	0-4	White	Hispanic or Latino	POS	SARS-CoV-2	Outpatient	COVID-19	Unknown	Unknown	Unknown	Unknown
RR107e_00126	M	10-14	Other	Hispanic or Latino	POS	SARS-CoV-2	Outpatient	COVID-19	Unknown	Unknown	Unknown	Unknown
