# Supplementary material for: Upper airway gene expression shows a more robust adaptive immune response to SARS-CoV-2 in children
Source: Nat Commun. 2022 Jul 8;13:3937. doi: 10.1038/s41467-022-31600-0 (PMC9263813; doi:10.1038/s41467-022-31600-0)
Supplement: Supplementary file 11 — Source Data [file 41467_2022_31600_MOESM11_ESM.zip]

Archive with 4 entries (4 files):
- Source Data 1.xlsx
- Source Data 2.xlsx
- Source Data 3.xlsx
- Source Data 4.xlsx
