# Supplementary material for: Upper airway gene expression shows a more robust adaptive immune response to SARS-CoV-2 in children
Source: Nat Commun. 2022 Jul 8;13:3937. doi: 10.1038/s41467-022-31600-0 (PMC9263813; doi:10.1038/s41467-022-31600-0)
Supplement: Supplementary file 11 — Source Data [file 41467_2022_31600_MOESM11_ESM.zip › Source Data 1.xlsx]

## Sheet: Panel b
Age	Age cohort	Viral status
0	child	Other virus
0	child	No virus
0	child	No virus
0	child	SARS-CoV-2
0	child	SARS-CoV-2
0	child	SARS-CoV-2
0	child	No virus
0	child	No virus
0	child	No virus
0	child	SARS-CoV-2
0	child	No virus
1	child	Other virus
1	child	No virus
1	child	No virus
1	child	SARS-CoV-2
2	child	No virus
2	child	Other virus
2	child	No virus
2	child	No virus
2	child	Other virus
2	child	No virus
2	child	SARS-CoV-2
2	child	No virus
2	child	SARS-CoV-2
2	child	SARS-CoV-2
2	child	SARS-CoV-2
2	child	SARS-CoV-2
2	child	No virus
2	child	SARS-CoV-2
2	child	SARS-CoV-2
2	child	SARS-CoV-2
3	child	No virus
3	child	Other virus
3	child	Other virus
4	child	Other virus
4	child	No virus
4	child	No virus
4	child	No virus
4	child	SARS-CoV-2
4	child	SARS-CoV-2
4	child	SARS-CoV-2
4	child	No virus
4	child	SARS-CoV-2
5	child	No virus
5	child	SARS-CoV-2
5	child	SARS-CoV-2
6	child	No virus
6	child	SARS-CoV-2
6	child	SARS-CoV-2
7	child	No virus
7	child	No virus
8	child	Other virus
8	child	Other virus
8	child	No virus
9	child	SARS-CoV-2
9	child	SARS-CoV-2
9	child	SARS-CoV-2
9	child	SARS-CoV-2
10	child	No virus
10	child	SARS-CoV-2
10	child	SARS-CoV-2
11	child	SARS-CoV-2
12	child	No virus
12	child	SARS-CoV-2
12	child	SARS-CoV-2
12	child	SARS-CoV-2
13	child	Other virus
13	child	No virus
13	child	SARS-CoV-2
13	child	SARS-CoV-2
13	child	SARS-CoV-2
13	child	No virus
13	child	No virus
14	child	Other virus
14	child	No virus
14	child	SARS-CoV-2
15	child	No virus
15	child	No virus
16	child	No virus
16	child	No virus
16	child	SARS-CoV-2
17	child	SARS-CoV-2
19	child	SARS-CoV-2
40	adult	Other virus
40	adult	Other virus
40	adult	Other virus
40	adult	SARS-CoV-2
40	adult	SARS-CoV-2
40	adult	SARS-CoV-2
40	adult	SARS-CoV-2
41	adult	No virus
41	adult	No virus
41	adult	SARS-CoV-2
41	adult	No virus
41	adult	SARS-CoV-2
42	adult	No virus
42	adult	No virus
42	adult	No virus
42	adult	Other virus
42	adult	Other virus
42	adult	SARS-CoV-2
43	adult	SARS-CoV-2
43	adult	SARS-CoV-2
44	adult	No virus
44	adult	No virus
44	adult	No virus
44	adult	No virus
44	adult	No virus
44	adult	Other virus
44	adult	SARS-CoV-2
44	adult	SARS-CoV-2
44	adult	SARS-CoV-2
45	adult	Other virus
45	adult	No virus
45	adult	No virus
45	adult	SARS-CoV-2
46	adult	Other virus
46	adult	No virus
46	adult	SARS-CoV-2
46	adult	No virus
46	adult	SARS-CoV-2
47	adult	No virus
47	adult	Other virus
47	adult	SARS-CoV-2
48	adult	No virus
48	adult	Other virus
49	adult	No virus
51	adult	Other virus
51	adult	No virus
51	adult	SARS-CoV-2
52	adult	No virus
52	adult	No virus
52	adult	No virus
52	adult	No virus
53	adult	No virus
53	adult	SARS-CoV-2
53	adult	No virus
53	adult	No virus
54	adult	No virus
54	adult	No virus
54	adult	No virus
54	adult	SARS-CoV-2
55	adult	Other virus
55	adult	SARS-CoV-2
55	adult	SARS-CoV-2
55	adult	SARS-CoV-2
56	adult	No virus
57	adult	No virus
57	adult	No virus
57	adult	Other virus
57	adult	SARS-CoV-2
58	adult	SARS-CoV-2
58	adult	SARS-CoV-2
59	adult	No virus
59	adult	No virus
60	adult	No virus
60	adult	No virus
60	adult	SARS-CoV-2
61	adult	Other virus
62	adult	No virus
62	adult	Other virus
62	adult	No virus
62	adult	SARS-CoV-2
62	adult	SARS-CoV-2
62	adult	SARS-CoV-2
62	adult	SARS-CoV-2
63	adult	No virus
63	adult	No virus
63	adult	SARS-CoV-2
63	adult	SARS-CoV-2
63	adult	No virus
63	adult	SARS-CoV-2
64	adult	No virus
64	adult	No virus
64	adult	No virus
64	adult	No virus
64	adult	No virus
64	adult	SARS-CoV-2
64	adult	SARS-CoV-2
64	adult	SARS-CoV-2
65	adult	No virus
65	adult	No virus
65	adult	No virus
66	adult	No virus
66	adult	No virus
66	adult	No virus
67	adult	Other virus
67	adult	No virus
67	adult	Other virus
67	adult	No virus
67	adult	SARS-CoV-2
68	adult	SARS-CoV-2
69	adult	Other virus
69	adult	Other virus
69	adult	SARS-CoV-2
69	adult	No virus
70	adult	No virus
70	adult	No virus
71	adult	No virus
71	adult	Other virus
71	adult	No virus
71	adult	Other virus
71	adult	SARS-CoV-2
71	adult	SARS-CoV-2
72	adult	No virus
72	adult	No virus
72	adult	No virus
72	adult	No virus
73	adult	Other virus
73	adult	No virus
73	adult	No virus
74	adult	No virus
74	adult	No virus
74	adult	SARS-CoV-2
75	adult	No virus
75	adult	Other virus
76	adult	No virus
76	adult	No virus
76	adult	SARS-CoV-2
76	adult	SARS-CoV-2
77	adult	No virus
77	adult	No virus
78	adult	No virus
79	adult	Other virus
81	adult	No virus
82	adult	No virus
82	adult	No virus
82	adult	No virus
82	adult	Other virus
82	adult	SARS-CoV-2
83	adult	No virus
85	adult	No virus
85	adult	Other virus
86	adult	Other virus
88	adult	No virus
89	adult	Other virus
89	adult	No virus

## Sheet: Panel c
Age cohort	Viral status	SARS-CoV-2 rpM
adult	SARS-CoV-2	10.7054
adult	SARS-CoV-2	11.7336
child	SARS-CoV-2	17.1031
child	SARS-CoV-2	17.7434
adult	SARS-CoV-2	21.4867
adult	SARS-CoV-2	26.4766
child	SARS-CoV-2	27.034
child	SARS-CoV-2	27.3138
adult	SARS-CoV-2	31.4759
adult	SARS-CoV-2	35.9629
adult	SARS-CoV-2	36.6237
adult	SARS-CoV-2	40.4539
adult	SARS-CoV-2	61.696
adult	SARS-CoV-2	73.8066
adult	SARS-CoV-2	83.5379
child	SARS-CoV-2	107.174
child	SARS-CoV-2	119.188
adult	SARS-CoV-2	142.539
child	SARS-CoV-2	148.495
adult	SARS-CoV-2	228.891
child	SARS-CoV-2	269.011
child	SARS-CoV-2	271.766
adult	SARS-CoV-2	271.767
adult	SARS-CoV-2	290.04
adult	SARS-CoV-2	296.908
adult	SARS-CoV-2	313.72
adult	SARS-CoV-2	356
adult	SARS-CoV-2	421.105
adult	SARS-CoV-2	446.041
adult	SARS-CoV-2	538.876
child	SARS-CoV-2	560.72
child	SARS-CoV-2	827.69
adult	SARS-CoV-2	884.409
adult	SARS-CoV-2	1050
adult	SARS-CoV-2	1164.63
child	SARS-CoV-2	1291.57
child	SARS-CoV-2	1358.26
child	SARS-CoV-2	1393.56
adult	SARS-CoV-2	1912.98
adult	SARS-CoV-2	2143.32
adult	SARS-CoV-2	2573.63
child	SARS-CoV-2	2814.45
child	SARS-CoV-2	4682.73
child	SARS-CoV-2	5541.86
child	SARS-CoV-2	6378.96
adult	SARS-CoV-2	6860.64
child	SARS-CoV-2	7135.3
adult	SARS-CoV-2	8751.37
child	SARS-CoV-2	9077.99
child	SARS-CoV-2	11137.7
child	SARS-CoV-2	14404.4
adult	SARS-CoV-2	16481.9
adult	SARS-CoV-2	24925.9
adult	SARS-CoV-2	26528.4
child	SARS-CoV-2	30591.3
child	SARS-CoV-2	37011.3
child	SARS-CoV-2	40244.4
child	SARS-CoV-2	45341.1
child	SARS-CoV-2	52393.9
child	SARS-CoV-2	55958.8
adult	SARS-CoV-2	71745.6
adult	SARS-CoV-2	88437.8
adult	SARS-CoV-2	97015.5
adult	SARS-CoV-2	101159
adult	SARS-CoV-2	113538
child	SARS-CoV-2	114530
child	SARS-CoV-2	134593
child	SARS-CoV-2	162623
child	SARS-CoV-2	174162
adult	SARS-CoV-2	185106
adult	SARS-CoV-2	241450
child	SARS-CoV-2	248003
adult	SARS-CoV-2	315518
child	SARS-CoV-2	387353
adult	SARS-CoV-2	432476
child	SARS-CoV-2	503529
adult	SARS-CoV-2	511358
child	SARS-CoV-2	611456
child	SARS-CoV-2	703761
adult	SARS-CoV-2	747785
child	SARS-CoV-2	749945
adult	SARS-CoV-2	829247
adult	SARS-CoV-2	849189

## Sheet: Panel d
Age cohort	Other virus	Alternative name	Number of subjects
adult	Orthopneumovirus	Respiratory syncytial virus	3
adult	Metapneumovirus	NA	5
adult	Influenza	NA	3
adult	Rhinovirus	NA	12
adult	Other Coronavirus	NA	7
adult	Rubulavirus	Parainfluenza virus	0
child	Orthopneumovirus	Respiratory syncytial virus	2
child	Metapneumovirus	NA	0
child	Influenza	NA	2
child	Rhinovirus	NA	6
child	Other Coronavirus	NA	1
child	Rubulavirus	Parainfluenza virus	1
