# Supplementary material for: Upper airway gene expression shows a more robust adaptive immune response to SARS-CoV-2 in children
Source: Nat Commun. 2022 Jul 8;13:3937. doi: 10.1038/s41467-022-31600-0 (PMC9263813; doi:10.1038/s41467-022-31600-0)
Supplement: Supplementary file 11 — Source Data [file 41467_2022_31600_MOESM11_ESM.zip › Source Data 2.xlsx]

## Sheet: panel a
pathway	pathway_name	adult_SC2_vs_no_virus_pval	adult_SC2_vs_no_virus_padj	adult_SC2_vs_no_virus_ES	adult_SC2_vs_no_virus_NES	child_SC2_vs_no_virus_pval	child_SC2_vs_no_virus_padj	child_SC2_vs_no_virus_ES	child_SC2_vs_no_virus_NES
GO:0001773	myeloid dendritic cell activation	0.000204743	0.00340435	0.697896	1.99389	2.71206e-07	4.69906e-06	0.758311	2.37325
GO:0001906	cell killing	3.81302e-05	0.000829087	0.488749	1.89358	1.88048e-06	2.62318e-05	0.484612	2.02759
GO:0002250	adaptive immune response	1.21243e-13	1.14237e-11	0.505107	2.23593	1.21768e-30	1.03381e-27	0.569957	2.73094
GO:0002285	lymphocyte activation involved in immune response	0.1568	0.322734	0.29564	1.19137	1.36131e-06	2.02764e-05	0.452024	1.95704
GO:0002437	inflammatory response to antigenic stimulus	0.202602	0.386082	0.404566	1.2257	6.86007e-05	0.000719037	0.627726	2.11323
GO:0002446	neutrophil mediated immunity	5.06936e-12	3.90802e-10	-0.387888	-1.94028	0.252488	0.537248	0.218114	1.0774
GO:0002448	mast cell mediated immunity	0.406742	0.6009	-0.292584	-1.02064	4.09185e-05	0.000457102	0.581539	2.06377
GO:0002694	regulation of leukocyte activation	1.34128e-07	5.68703e-06	0.39429	1.78582	2.08741e-27	5.90736e-25	0.511151	2.51052
GO:0002697	regulation of immune effector process	4.21805e-11	2.75147e-09	0.470904	2.08683	8.32443e-17	5.04817e-15	0.47784	2.29471
GO:0006909	phagocytosis	0.46252	0.647223	0.237755	0.998227	7.01888e-11	1.80577e-09	0.476959	2.17718
GO:0006959	humoral immune response	2.88375e-06	8.15141e-05	0.484958	1.99976	4.35009e-09	9.00787e-08	0.494447	2.16189
GO:0007606	sensory perception of chemical stimulus	0.000346989	0.00498723	-0.38707	-1.65	1.89261e-08	3.65187e-07	-0.490838	-2.26722
GO:0019882	antigen processing and presentation	7.66267e-07	2.49921e-05	0.498857	2.02313	2.79427e-07	4.74467e-06	0.455159	1.9994
GO:0022407	regulation of cell-cell adhesion	0.000240753	0.00385205	0.360563	1.59875	1.41735e-16	7.52081e-15	0.472916	2.27907
GO:0030099	myeloid cell differentiation	0.0607815	0.177924	0.280573	1.24306	3.78122e-08	6.97882e-07	0.379325	1.8182
GO:0030101	natural killer cell activation	0.062069	0.179375	0.415911	1.40734	0.000430449	0.00358286	0.496078	1.86456
GO:0030856	regulation of epithelial cell differentiation	0.000509034	0.00654031	-0.407913	-1.66596	0.806107	0.958193	0.201131	0.828913
GO:0032609	interferon-gamma production	0.000497465	0.00654031	0.474588	1.76638	1.75098e-09	3.81176e-08	0.58945	2.38583
GO:0032612	interleukin-1 production	0.254934	0.446662	0.310904	1.13033	0.000685815	0.00532866	0.451849	1.80434
GO:0032613	interleukin-10 production	0.00414942	0.0274899	0.541452	1.69943	1.18215e-06	1.79222e-05	0.653029	2.28145
GO:0032615	interleukin-12 production	0.00930058	0.0512136	0.501959	1.63743	6.27983e-05	0.000683535	0.566507	2.04392
GO:0032623	interleukin-2 production	0.0967742	0.237868	0.390344	1.33379	9.51983e-05	0.000939807	0.512532	1.93502
GO:0032633	interleukin-4 production	0.134191	0.29253	0.438961	1.31576	3.50793e-05	0.000407977	0.632695	2.11195
GO:0032635	interleukin-6 production	0.328383	0.522475	0.278529	1.07412	0.00554479	0.0302084	0.365191	1.53367
GO:0033108	mitochondrial respiratory chain complex assembly	6.9439e-07	2.35537e-05	0.560529	2.10086	0.870968	0.974023	-0.181648	-0.816591
GO:0034340	response to type I interferon	2.49203e-27	7.04413e-25	0.860725	3.10015	8.89491e-24	8.39087e-22	0.78235	3.11464
GO:0034341	response to interferon-gamma	2.54232e-22	5.38972e-20	0.686143	2.83336	6.25094e-26	1.06141e-23	0.648021	2.89115
GO:0034612	response to tumor necrosis factor	0.00220435	0.017974	0.363467	1.52838	4.41423e-11	1.24923e-09	0.472298	2.14933
GO:0035924	cellular response to vascular endothelial growth factor stimulus	0.00242132	0.0191895	-0.50417	-1.75872	0.354785	0.66308	0.307223	1.07888
GO:0038061	NIK/NF-kappaB signaling	0.369077	0.565963	-0.25122	-1.03367	0.000119611	0.00114101	0.425848	1.78841
GO:0042107	cytokine metabolic process	0.121667	0.275772	0.337531	1.2624	2.93303e-06	4.01636e-05	0.510984	2.08945
GO:0042110	T cell activation	1.19995e-07	5.35555e-06	0.408562	1.84075	2.22002e-26	4.71199e-24	0.515203	2.51501
GO:0042113	B cell activation	0.00754107	0.0429183	0.349376	1.4631	2.68378e-15	1.13926e-13	0.53443	2.44038
GO:0042116	macrophage activation	0.29402	0.490805	0.310364	1.09876	0.00132769	0.0093934	0.442616	1.7392
GO:0044782	cilium organization	0.00157143	0.0148064	0.329178	1.4823	0.318627	0.615197	-0.193814	-1.04094
GO:0045088	regulation of innate immune response	1.79419e-10	1.08677e-08	0.465605	2.06553	1.56203e-15	6.97981e-14	0.463481	2.23172
GO:0050663	cytokine secretion	0.00300543	0.0221618	0.374658	1.55612	5.48652e-07	8.78879e-06	0.440489	1.97312
GO:0050727	regulation of inflammatory response	0.000217156	0.00354131	0.372134	1.62937	1.74165e-10	4.349e-09	0.428952	2.03106
GO:0060326	cell chemotaxis	0.000363117	0.00513206	0.3794	1.61338	6.98989e-10	1.69555e-08	0.445508	2.06202
GO:0060759	regulation of response to cytokine stimulus	1.10992e-05	0.000268917	0.46382	1.87513	2.52164e-11	7.38232e-10	0.519354	2.27031
GO:0098760	response to interleukin-7	0.595978	0.777522	0.314166	0.909512	0.00156786	0.0107824	0.598091	1.9085
GO:1990868	response to chemokine	0.000294964	0.00454782	0.534726	1.90253	6.51131e-05	0.00069976	0.506386	1.96197

## Sheet: panel b
pathway	pathway_name	child_SC2_vs_adult_SC2_pval	child_SC2_vs_adult_SC2_padj	child_SC2_vs_adult_SC2_ES	child_SC2_vs_adult_SC2_NES
GO:0001773	myeloid dendritic cell activation	0.0365854	0.106423	0.452857	1.46874
GO:0001906	cell killing	0.00571179	0.0247705	0.336694	1.51196
GO:0002250	adaptive immune response	1.55e-07	4.39e-06	0.342719	1.7682
GO:0002285	lymphocyte activation involved in immune response	7.07e-05	0.000707316	0.369285	1.7058
GO:0002437	inflammatory response to antigenic stimulus	0.423935	0.642326	0.289217	1.02718
GO:0002446	neutrophil mediated immunity	0.956159	1	-0.158866	-0.84916
GO:0002448	mast cell mediated immunity	0.11002	0.233209	0.350994	1.3224
GO:0002694	regulation of leukocyte activation	4.72e-09	3e-07	0.339519	1.80238
GO:0002697	regulation of immune effector process	0.00180878	0.0103882	0.267612	1.38457
GO:0006909	phagocytosis	0.550584	0.7647	0.198603	0.965682
GO:0006959	humoral immune response	0.000744852	0.00487019	0.326755	1.5376
GO:0007606	sensory perception of chemical stimulus	8.02e-06	0.000112882	0.396165	1.83633
GO:0019882	antigen processing and presentation	0.0570866	0.142298	0.276172	1.27803
GO:0022407	regulation of cell-cell adhesion	5.68e-06	8.47e-05	0.320877	1.65674
GO:0030099	myeloid cell differentiation	0.00128039	0.00777382	0.277499	1.43212
GO:0030101	natural killer cell activation	0.0449898	0.121017	0.347684	1.3973
GO:0030856	regulation of epithelial cell differentiation	3.03e-05	0.000338341	0.420897	1.85499
GO:0032609	interferon-gamma production	0.000152645	0.00128865	0.417861	1.80748
GO:0032612	interleukin-1 production	0.0981595	0.213937	0.297406	1.26364
GO:0032613	interleukin-10 production	0.0791075	0.184223	0.362618	1.34742
GO:0032615	interleukin-12 production	0.131048	0.265217	0.322207	1.24201
GO:0032623	interleukin-2 production	0.0044997	0.0208862	0.41866	1.66253
GO:0032633	interleukin-4 production	0.00647438	0.0277625	0.492681	1.71896
GO:0032635	interleukin-6 production	0.540643	0.753355	0.21464	0.957246
GO:0033108	mitochondrial respiratory chain complex assembly	6.24e-13	1.77e-10	-0.595852	-2.60448
GO:0034340	response to type I interferon	0.0186261	0.0628263	-0.354068	-1.49674
GO:0034341	response to interferon-gamma	0.6875	0.884077	0.192045	0.90919
GO:0034612	response to tumor necrosis factor	0.0134929	0.0481889	0.27231	1.33044
GO:0035924	cellular response to vascular endothelial growth factor stimulus	1.17e-05	0.000151581	0.573242	2.16834
GO:0038061	NIK/NF-kappaB signaling	0.0491493	0.129022	0.2979	1.32857
GO:0042107	cytokine metabolic process	4.27e-05	0.000454156	0.433444	1.8744
GO:0042110	T cell activation	1.14e-06	2.49e-05	0.318486	1.68151
GO:0042113	B cell activation	1.43e-09	1.21e-07	0.423399	2.05132
GO:0042116	macrophage activation	0.3	0.50495	0.263333	1.08911
GO:0044782	cilium organization	3.19e-23	2.72e-20	-0.47053	-2.48281
GO:0045088	regulation of innate immune response	0.365613	0.584156	0.199728	1.03148
GO:0050663	cytokine secretion	0.00707978	0.0292127	0.289252	1.36935
GO:0050727	regulation of inflammatory response	0.0217491	0.0713773	0.253812	1.29495
GO:0060326	cell chemotaxis	7.24e-06	0.00010611	0.347266	1.72317
GO:0060759	regulation of response to cytokine stimulus	0.982387	1	0.159228	0.738319
GO:0098760	response to interleukin-7	0.255446	0.444026	0.346711	1.16094
GO:1990868	response to chemokine	2.87e-05	0.000325218	0.480336	2.01503
