# Supplementary material for: Upper airway gene expression shows a more robust adaptive immune response to SARS-CoV-2 in children
Source: Nat Commun. 2022 Jul 8;13:3937. doi: 10.1038/s41467-022-31600-0 (PMC9263813; doi:10.1038/s41467-022-31600-0)
Supplement: Supplementary file 11 — Source Data [file 41467_2022_31600_MOESM11_ESM.zip › Source Data 3.xlsx]

## Sheet: panels a-f
Sample	Age cohort	Viral status	B cell	Basal	Ciliated	Dendritic	Monocytes/macrophages	Neutrophil
RR057e_00037	adult	other_virus	0.0299111	0.0505574	0.450172	0.029544	0.137672	0.0310232
RR057e_00039	adult	no_virus	0.0891509	0.183545	0.0581386	0.0807377	0.280842	0.152958
RR057e_00047	adult	other_virus	0.0794705	0.423303	7.32e-05	0.187862	0.13927	0.0870382
RR057e_00049	adult	no_virus	0.0235991	0.0391382	0.0431164	0.0565012	0.286213	0.426254
RR057e_00051	adult	no_virus	0.0352099	0.00378326	0.640425	0.00488257	0.119208	0.0873865
RR057e_00052	adult	no_virus	0.0226412	0	0.892012	0.00323525	0.0583123	0
RR057e_00053	child	other_virus	0.0194374	0.369068	0.000239151	0	0.142851	0.447808
RR057e_00058	adult	no_virus	0.000127759	0.143061	0.419232	0	0.135431	0.109618
RR057e_00060	adult	other_virus	0.0772003	0.154388	0.0268817	0.0259321	0.286306	0.360103
RR057e_00066	adult	no_virus	0	0.161744	0.178745	0	0.233226	0.341641
RR057e_00074	adult	no_virus	0.0078125	0	0.444918	0.00503389	0.186945	0.247795
RR057e_00079	adult	no_virus	0.00781416	0.0151969	0	0	0.342653	0.547315
RR057e_00080	adult	no_virus	0.00778995	0	0.507837	0.0375111	0.201595	0.0627486
RR057e_00086	adult	no_virus	0.0114338	0.00541258	0.646377	0.0294065	0.102645	0.0613372
RR057e_00088	adult	no_virus	0.0164077	0.121707	0.468698	0	0.0554266	0.0374786
RR057e_00093	adult	no_virus	0.00188503	0.358596	0.384	0	0.0226327	0.0217436
RR057e_00104	child	other_virus	0.0174575	0.14296	0.397841	0.0997004	0.229063	0.0665888
RR057e_00105	adult	no_virus	0.0112894	0.00430782	0.594038	0.0239433	0.0399192	0.0481646
RR057e_00107	adult	other_virus	0.0366701	0.000882891	0.0862241	0.0474686	0.230805	0.449626
RR057e_00116	adult	no_virus	0.00730093	0.00609686	0.471815	0.0505814	0.195574	0.114837
RR057e_00119	adult	no_virus	0.160625	0.0320516	0.111816	0.287196	0.278668	0.0390195
RR057e_00130	adult	no_virus	0.0289185	0.0877124	0.681199	0.0102178	0.0602819	0.00143085
RR057e_00131	adult	no_virus	0.0306744	0.0180575	0.0534545	0.015712	0.287501	0.524149
RR057e_00138	adult	no_virus	0	0.0365748	0.209373	0.00736628	0.141239	0.453473
RR057e_00140	adult	no_virus	0.16181	0.0936953	0.352012	0.0743996	0.143228	0.0762152
RR057e_00142	adult	no_virus	0	0.00591354	0.178558	0	0.309314	0.382078
RR057e_00145	adult	no_virus	0.0168823	0.0725598	0.320807	0.0813966	0.219196	0.166796
RR057e_00146	child	other_virus	0.0501923	0.000856723	8.96e-05	0.0224087	0.369599	0.4889
RR057e_00162	child	no_virus	0.0111883	0.0311111	0.41569	0.0572406	0.365085	0.0293628
RR057e_00165	adult	no_virus	0.0231375	0.00188505	0.720741	0.00543869	0.0259568	0.0249694
RR057e_00168	adult	no_virus	0.00952541	0.111124	0.205501	0.066375	0.338253	0.141759
RR057e_00169	adult	no_virus	0.0223638	0.00214626	0.139598	0	0.26844	0.420105
RR057e_00171	adult	no_virus	0.00930733	0.000462215	0	0	0.360421	0.525523
RR057e_00173	adult	no_virus	0.00992097	0	0.709089	0	0.021203	0.0304503
RR057e_00184	adult	other_virus	0.00678536	0.000845056	0	0	0.385803	0.526305
RR057e_00187	adult	no_virus	0.0631038	0.0449007	0.582471	0.0191592	0.102892	0.00471069
RR057e_00197	child	other_virus	0.0690465	0.102748	0.124203	0	0.323725	0.278781
RR057e_00198	adult	no_virus	0.00146015	0.0193724	0.890198	0.00275033	0.0277265	0.00203139
RR057e_00202	adult	no_virus	0.0462826	0.0924263	0.641168	0.0119209	0.113269	0.00754665
RR057e_00206	adult	no_virus	0.0640475	0.0464839	0.490184	0.0260894	0.24102	0.0677091
RR057e_00216	adult	no_virus	0.0416211	0.0859477	0.560208	0.0109589	0.098855	0.0905129
RR057e_00222	adult	no_virus	0	0.0722001	0.725201	0.000434988	0.0426601	0
RR057e_00223	adult	other_virus	0.0367681	0.136914	0.530972	0.0359701	0.0979975	0.0262217
RR057e_00224	adult	other_virus	0.00294128	0.269166	0	0.00272375	0.326662	0.359193
RR057e_00230	child	no_virus	0.00318439	0.00517124	0.742383	0	0.0805002	0.0146479
RR057e_00231	adult	no_virus	0.0195996	0.00707644	0.0610282	0	0.270554	0.486399
RR057e_00232	adult	other_virus	0.0109249	0.0096496	0.183002	0.0244816	0.309676	0.321405
RR057e_00239	adult	no_virus	0.0633705	0.0258206	0.304683	0.083731	0.249047	0.153533
RR057e_00246	adult	no_virus	0.0216041	0.273171	0.40981	0	0.0293889	0
RR057e_00250	adult	other_virus	0.0112488	0.0515692	0.0284816	0.0918555	0.258533	0.36921
RR057e_00253	adult	other_virus	0.028259	0.00239385	0.688661	0.00233524	0.104713	0.0955626
RR057e_00254	adult	no_virus	0.00223953	0	0.925415	0	0.0453115	0
RR057e_00259	adult	no_virus	0.0237953	0.103593	0.252824	0	0.106895	0.166501
RR057e_00261	adult	no_virus	0.0117741	0.0214437	0.44039	0.00872896	0.221911	0.21031
RR057e_00268	adult	no_virus	0.0378901	0.109369	0.588464	0.0430752	0.0710854	0.000145824
RR057e_00272	adult	no_virus	0.0394161	0.0852815	0.410034	0.0175918	0.190356	0.190921
RR057e_00273	adult	no_virus	0.0791995	0.246512	0.246584	0	0.107764	0.129125
RR057e_00280	adult	no_virus	0.0140876	0.0116409	0.776692	0	0.0482924	0.00641895
RR057e_00285	adult	no_virus	0.024997	0.00294633	0.730613	0	0.0416522	0.0149937
RR057e_00287	adult	no_virus	0	0.0435723	0.493193	0.0223369	0.160633	0.237851
RR057e_00290	adult	no_virus	0.0865908	0.00183301	0.168379	0	0.22618	0.429803
RR057e_00291	adult	no_virus	0.0430312	0.00152612	0.262011	0.016672	0.225926	0.338338
RR057e_00294	adult	no_virus	0.00957801	0.0424164	0.699737	0	0.0344008	0
RR057e_00295	adult	no_virus	0.0245621	0.00365906	0.819566	0	0.0309237	0
RR057e_00302	adult	no_virus	0.00682039	0.0131765	0.0518808	0	0.309542	0.511395
RR057e_00309	adult	no_virus	0.026092	0.0952642	0.676097	0	0.0679543	0.0365508
RR057e_00326	child	other_virus	0.132292	0.152657	0.287732	0.0839508	0.125571	0.0887094
RR057e_00333	child	no_virus	0.000187684	0.0722031	0.0015473	0.0402497	0.426783	0.404639
RR057e_00340	adult	no_virus	0.0989532	0.0417635	0.616514	0.0124534	0.0852134	0
RR057e_00399	adult	no_virus	0	0.00414212	0.525999	0.0109427	0.0697902	0.2152
RR057e_00401	adult	no_virus	0	0.000121423	0.950138	0	0.00176586	0
RR057e_00410	adult	no_virus	0.00913817	0	0.282461	0	0.162986	0.459784
RR057e_00412	adult	no_virus	0.000709632	0.193642	0.0234551	0	0.146632	0.492793
RR057e_00414	adult	no_virus	0.0414947	0.392442	0	0	0.119811	0.338607
RR057e_00423	adult	other_virus	0.00404962	0.00387086	0.0526517	0.0364205	0.387242	0.403921
RR057e_00427	adult	other_virus	0	0.0791791	0.178852	0.143404	0.21671	0.215956
RR057e_00431	adult	other_virus	0.00666278	0.176992	0.623654	0	0.0259685	0.0154544
RR057e_00436	adult	other_virus	0.0771087	0.0552322	0.263697	0.109946	0.222683	0.148707
RR057e_00437	adult	other_virus	0.00383252	0.0866004	0.00639281	0.06177	0.255547	0.452302
RR057e_00440	adult	no_virus	0.0105726	0.0842496	0.696159	0	0.0605243	0.0114482
RR057e_00442	adult	no_virus	0.0109467	0.0112692	0.188399	0	0.160647	0.515891
RR057e_00449	adult	no_virus	0.0403964	0.0133682	0.369796	0.000296577	0.154303	0.336958
RR057e_00451	adult	no_virus	0.00333576	0.0459521	0.043065	0	0.219163	0.518133
RR057e_00454	adult	other_virus	0.000227605	0.0741393	0.00220936	0.144389	0.363399	0.201675
RR057e_00456	adult	no_virus	0.0423693	0.0133797	0.513177	0	0.0596869	0.207607
RR057e_00460	adult	no_virus	0.000493825	0.234789	0.534996	0	0.0284064	0
RR057e_00475	adult	no_virus	0.518911	0	0	0.106666	0.175451	0.191746
RR057e_00480	child	no_virus	0.104767	0.00188182	0.0739517	0.000184559	0.244283	0.37536
RR057e_00485	adult	no_virus	0.00172016	0.0813001	0.504656	0	0.138588	0.208132
RR057e_00489	adult	other_virus	0.0291209	0.000740663	0.273855	0.00122876	0.171047	0.393984
RR057e_00491	adult	other_virus	0.0485255	0.152239	0.391415	0	0.0986737	0.114717
RR057e_00494	adult	no_virus	0	0.0218781	0.910666	0	0	0
RR057e_00495	child	no_virus	0.112989	0	0.621048	0.0174677	0.0533631	0.0419779
RR057e_00505	adult	other_virus	0.00835184	0.0303031	0.122963	0.0193776	0.322462	0.322635
RR057e_00508	adult	no_virus	0.0463203	0.0974986	0.223107	0	0.240579	0.250989
RR057e_00515	adult	no_virus	0.153427	0.222137	0.0589821	0.12065	0.297734	0.0513208
RR057e_00516	adult	other_virus	0.0187211	0.173452	0.0364323	0.0913488	0.250534	0.310001
RR057e_00518	child	other_virus	0.0488161	0.00154423	0.00230048	0.125271	0.327733	0.331369
RR057e_00520	adult	other_virus	0.00377136	0.0426065	0.00103878	0.0539742	0.377956	0.402265
RR057e_00534	adult	other_virus	0	0.241456	0	0	0.284599	0.401994
RR057e_00540	adult	other_virus	0.0408342	0.085015	0.0726557	0.142697	0.398759	0.142568
RR057e_00544	child	no_virus	0.0216523	0.0724776	0.314733	0	0.18965	0.0656504
RR057e_00549	adult	no_virus	0.0596799	0.00559651	0.666642	0.0628086	0.160942	0.014819
RR057e_00556	child	no_virus	0.0376317	0	0.0828989	0	0.357069	0.458366
RR057e_00560	adult	no_virus	0.0412596	0.15204	0.410432	0	0.138463	0.0618906
RR057e_00564	child	other_virus	0.067457	0.182062	0	0.185497	0.345494	0.0431632
RR057e_00567	adult	no_virus	0.0949349	0.160994	0.294881	0.0419384	0.169626	0.0145396
RR057e_00574	child	other_virus	0.190734	0.0694935	0.00104111	0.123764	0.179584	0.341636
RR057e_00577	adult	other_virus	0.0295666	0.104636	0.040624	0.0585383	0.275858	0.276659
RR057e_00581	adult	other_virus	0.0122105	0.070809	0.0848399	0.109575	0.293749	0.263189
RR057e_00586	adult	other_virus	0.0220759	0.115273	0.0012372	0.0403729	0.23101	0.504902
RR057e_00590	adult	no_virus	0.232132	0.0370723	0.483582	0.00227564	0.0718881	0.0132266
RR057e_00719	adult	SC2	0.0609649	0.00491331	0.561091	0.11358	0.151475	0.03615
RR057e_00726	adult	SC2	0.00771615	0.0158691	0.50224	0	0.0445716	0.0714546
RR057e_00727	adult	SC2	5.35e-06	0.0216778	0.712871	0.00780264	0.0676856	0.150505
RR057e_00728	adult	SC2	0	0	0.912291	0	0.0228548	0.00584412
RR057e_00731	adult	SC2	0.0951411	0.0458809	0.467945	0.0691953	0.142569	0.0692999
RR057e_00733	adult	SC2	0.0708395	0.091046	0.636767	0.0667683	0.0752697	0.00257963
RR057e_00736	adult	SC2	0.0258967	0.0904744	0.461732	0	0.0169821	0.0213136
RR057e_00746	adult	SC2	0.029283	0.0771013	0.172021	0.0299369	0.229388	0.234286
RR057e_00749	adult	SC2	0.0174128	0	0.688949	0.0218688	0.00135371	0.00827132
RR057e_00750	adult	SC2	0.01467	0.0372391	0.142901	0.153543	0.308106	0.0283732
RR057e_00751	adult	SC2	0.0957477	0.191581	0.375395	0.067345	0.138792	0.0361124
RR057e_00752	adult	SC2	0.0256773	0.0733977	0.547744	0.0380532	0.0540055	0.079089
RR057e_00754	adult	SC2	0.00545592	0.00293757	0.771044	0.00730015	0.0591062	0.0314636
RR057e_00757	adult	SC2	0.0242123	0.006197	0.676689	0.00201771	0.0323482	0.00209164
RR057e_00759	adult	SC2	0.0275311	0.000691873	0.138934	0.0979877	0.192884	0.33789
RR057e_00761	adult	other_virus	0.00407034	0.00770579	0.629067	0.0161158	0.0474955	0.0782578
RR057e_00763	adult	no_virus	0.0570098	0.231164	0.381492	0.033659	0.0996722	0.0179488
RR057e_00764	adult	other_virus	0.0151638	0.0822297	0.00151302	0	0.332625	0.485062
RR057e_00765	adult	no_virus	0.0578743	0.0219734	0.623078	0.0182472	0.10979	0.00458591
RR057e_00893	child	no_virus	0	0	0.650058	0	0.12485	0.0544817
RR057e_00894	child	no_virus	0	0	0.933309	0	0.00137179	0
RR057e_00897	child	no_virus	0.00301201	0.127474	0.426596	0	0.0908891	0.0253147
RR057e_00898	child	no_virus	0.0175571	0	0.444429	0.000990045	0.235829	0.22735
RR057e_00906	child	no_virus	0.0117213	0.00750701	0.000615666	0	0.328499	0.488881
RR057e_00908	child	other_virus	0.035473	0.0722816	0.627686	0.0621705	0.0380821	0
RR057e_00912	child	other_virus	0.0497548	0.00243625	0.773984	0.0161366	0.0265262	0
RR057e_00920	child	no_virus	0.00466777	0	0.765698	0	0.0362235	0.0747116
RR057e_00924	child	other_virus	0.0320047	0.169589	0.269747	0.112419	0.154905	0.0513444
RR057i_00062	adult	SC2	0.141008	0.0980737	0.42937	0	0.0650925	0.0178798
RR057i_00067	adult	SC2	0.0895307	0.03513	0.479582	0.0576808	0.0419164	0.0331597
RR057i_00068	adult	SC2	0.0246998	0.00246866	0.734244	0	0.0141205	0.0144901
RR057i_00070	adult	SC2	0.055934	0.0622621	0.570845	0.0304806	0.060683	0.0502148
RR057i_00071	adult	SC2	0.0409256	0.099607	0.69868	0.0237896	0.0115406	0.0166678
RR057i_00074	adult	SC2	0.0177082	0.00243476	0.761403	0.0271091	0.0398488	0.0312345
RR057i_00081	adult	SC2	0.0445044	0.0258717	0.725005	0.0382203	0.045141	0.00637857
RR057i_00082	adult	SC2	0.0198918	0.0289372	0.627516	0.0846724	0.0677489	0.036093
RR057i_00083	adult	no_virus	0.0438014	0.146657	0.610987	0	0.0470282	0.0192498
RR057i_00084	adult	SC2	0	0.0750986	0.812661	0.00768663	0.0127381	0.00184974
RR057i_00090	adult	SC2	0.0371757	0.256691	0.368851	0.039122	0.10059	0.0413187
RR057i_00108	adult	SC2	0.0376295	0.0418301	1.33e-06	0.00415181	0.256858	0.520062
RR057i_00109	adult	SC2	0.0573284	0.189472	0.197292	0.0478717	0.156555	0.142025
RR057i_00110	adult	SC2	0.0521244	0.0315263	0.25675	0	0.131164	0.459024
RR057i_00112	adult	SC2	0.0597494	0.14116	0.152042	0.0816753	0.216183	0.268523
RR057i_00114	adult	SC2	0.0185505	0.0014638	0.847822	0.00947406	0.0122243	0.0134205
RR057i_00115	adult	no_virus	0.018484	0.205999	0.602889	0	0	0
RR057i_00116	adult	no_virus	0.0339393	0.266052	0.394963	0	0.0303533	0.0129826
RR057i_00117	adult	no_virus	0.0471731	0.0502643	0.328823	0	0.168096	0.31007
RR057i_00118	adult	no_virus	0.0283564	0.00255474	0.7308	0	0.0227515	0
RR057i_00119	adult	no_virus	0.0223743	0.111335	0.569653	0	0.0469912	0.0798541
RR057i_00122	adult	SC2	0.046885	0.0357363	0.64609	0.00490042	0.114306	0.0193107
RR057i_00133	adult	SC2	0.0313824	0.0102613	0.815091	0.00661348	0.028169	0.0405752
RR057i_00134	adult	SC2	0.0371927	0.0438143	0.684113	0	0.0537981	0.133564
RR057i_00136	adult	SC2	0.0419871	0.0122106	0.520399	0.0901424	0.0974874	0.0236553
RR057i_00137	adult	SC2	0.768986	6.05e-07	0.00993762	0.0307585	0.0844318	0.0263014
RR057i_00138	adult	SC2	0.325714	0.0243135	0.267532	0.0365546	0.163625	0.0835346
RR057i_00139	adult	SC2	0.30604	0.0350265	0.33631	0.0117921	0.0668618	0.1123
RR057i_00141	adult	SC2	0.0272818	0.00882367	0.14265	0.000693096	0.228881	0.496177
RR057i_00154	adult	SC2	0.018495	0	0.723781	0.0227628	0.0128822	0.0049602
RR057i_00157	adult	SC2	0.0711441	0.0281765	0.0822409	0.102176	0.203811	0.228114
RR057i_00158	adult	SC2	0.0700822	0.0743335	0.416926	0.0307069	0.0747472	0.171189
RR057i_00163	adult	SC2	0.0272708	0.388034	0.335864	0.0119841	0.013628	0
RR057i_00165	adult	SC2	0.0430118	0	0.63821	0	0.0260063	0
RR057i_00167	adult	SC2	0.010271	0.00160814	0.479066	0.00429683	0.0457177	0.314879
RR057i_00171	adult	SC2	0.0179696	0.00359565	0.831668	0.00940946	0.0154765	0.00963955
RR057i_00173	adult	no_virus	0.0333384	0.00321058	0.87004	0.00394511	0.00858977	0
RR057i_00175	adult	no_virus	0.0214324	0.0695673	0.710582	0.0036942	0	0
RR057i_00185	child	SC2	0.121458	0.0977185	0.0039141	0.035576	0.331757	0.325936
RR101e_00010	child	SC2	0.0680959	0.50863	0.215961	0.0602859	0.0467889	0
RR101e_00017	child	SC2	0.0857227	0.160275	0.402534	0.0682206	0.0483737	0.0352502
RR101e_00021	child	SC2	0.157098	0.217406	0.277278	0.00270723	0.052951	0.21792
RR101e_00022	child	SC2	0.053186	0.147725	0.0460243	0.0477947	0.174194	0.218234
RR101e_00029	child	SC2	0.120001	0.313453	0.142413	0.119998	0.137106	0.015556
RR101e_00030	child	SC2	0.476745	0.0974363	0.202952	0.0607728	0.0395659	0.0133421
RR101e_00033	child	SC2	0.0778468	0.422844	0.302446	0	0.0278436	0.00761329
RR101e_00039	child	SC2	0.0580549	0.2271	0.428802	0.0608967	0.0800551	0.0755197
RR101e_00045	child	no_virus	0.108097	0.108781	0.504482	0.0235637	0.0574434	0.00241738
RR101e_00046	child	no_virus	0.0321656	0.205606	0.247631	0.0157358	0.202182	0.205216
RR101e_00047	child	no_virus	0.109389	0.0343005	0.62875	0.00207781	0.0904114	0.0324515
RR101e_00051	child	no_virus	0	0.307533	0.0829296	0.0446116	0.259503	0.174134
RR101e_00052	child	no_virus	0	0.734594	0.0168894	0.00530279	0.024681	0.00203898
RR101e_00053	child	no_virus	0.0353167	0.0594814	0.390288	0.00527834	0.248037	0.182105
RR101e_00055	child	no_virus	0.148408	0.0792661	0.293956	0.185733	0.0641818	0.106689
RR101e_00056	child	no_virus	0.0972846	0.0567786	0.667372	0	0.0993321	0
RR101e_00058	child	SC2	0.0698728	0.176261	0.0393684	0.00384143	0.311919	0.335426
RR101e_00060	child	SC2	0.00688189	0.0577501	0.469911	0.0900475	0.162704	0.0744292
RR101e_00061	child	SC2	0.0448879	0.349906	0.232303	0.0370781	0.0507816	0.214072
RR101e_00062	child	SC2	0.168301	0.121429	0.0106762	0	0.32668	0.295324
RR101e_00063	child	SC2	0	0.153772	0.565838	0.0280783	0.0650489	0.00979693
RR101e_00064	child	SC2	0.0157763	0.134029	0.624925	0	0.00657992	0
RR101e_00065	child	SC2	0.0641548	0.222845	0.403312	0	0.0689468	0.024869
RR101e_00066	child	SC2	0.0242966	0.104247	0.404612	0.0454672	0.274335	0.0632025
RR101e_00068	child	SC2	0.0996645	0.246726	0.440946	0.0100031	0.0546582	0.0106332
RR101e_00069	child	SC2	0.0789632	0.262585	0.301501	0.0469255	0.125273	0.0475516
RR101e_00071	child	SC2	0.00511082	0.0185471	0.549971	0.0560674	0.232212	0.0299022
RR101e_00074	child	no_virus	0.00101755	0.135592	0.747549	0	0.0341894	0
RR101e_00077	child	no_virus	0.0672562	0.38046	0.331628	0.0338044	0.0479161	0.0124106
RR101e_00078	child	no_virus	0.0475524	0.213831	0.589466	0	0.0197919	0.0476017
RR101e_00080	child	no_virus	0.00837886	0.0312904	0.774366	0	0.0289265	0.00336359
RR101e_00082	child	no_virus	0.0304005	0.130903	0.534844	0.00735113	0.0763527	0
RR101e_00083	child	no_virus	0.0770175	0.140492	0.509384	0.00225337	0.0722881	0.0965449
RR101e_00084	child	no_virus	0.043486	0.140511	0.519526	0.000148773	0.0742566	0
RR101e_00086	child	no_virus	0.0394381	0.294559	0.43867	0.00726612	0.0466617	0.0793838
RR101e_00087	child	no_virus	0.00264838	0.0328965	0.798368	0	0.0608945	0
RR101e_00088	child	no_virus	0.00817859	0.254903	0.41622	0.00138348	0.0715189	0.00146797
RR101e_00090	child	no_virus	0	0.230951	0.158526	0.0232082	0.153654	0.27291
RR101e_00091	child	no_virus	0.0297209	0.0276692	0.631114	0.0049615	0.0819074	0.168169
RR101e_00092	child	no_virus	0.0271182	0.163159	0.582729	0.0246594	0.0349924	0.0658945
RR107e_00039	child	SC2	0.0722745	0.208238	0.279581	0.0811061	0.0894453	0.149774
RR107e_00043	child	SC2	0.0598576	0.081285	0.586635	0.0385233	0.120871	0.00109519
RR107e_00044	child	SC2	0.0948869	0.218456	0.467902	0.0102102	0.0402727	0.0288072
RR107e_00051	child	SC2	0.0672741	0.225466	0.521679	0.0152016	0.00579037	0.0036555
RR107e_00055	child	SC2	0.0692886	0.176314	0.275563	0.11888	0.195792	0.0478745
RR107e_00056	child	SC2	0.296589	0.114844	0.019556	0.0147191	0.205464	0.183199
RR107e_00058	child	SC2	0.219708	0.109408	0.334907	0.0600603	0.133603	0.0158677
RR107e_00059	child	SC2	0.166336	0.0484257	0.405464	0.0547535	0.134234	0.0729586
RR107e_00063	child	SC2	0.156232	0.150666	0.327606	0.0645492	0.151087	0.0572964
RR107e_00066	child	SC2	0.129377	0.131311	0.124324	0.0685017	0.141327	0.329699
RR107e_00070	child	SC2	0.03716	0.131926	0.404064	0.0149398	0.201868	0.077062
RR107e_00073	child	SC2	0.536108	0.0227061	0.136182	0.0538177	0.113056	0.0970397
RR107e_00078	child	SC2	0.109793	0.052023	0.446266	0.082934	0.147466	0
RR107e_00091	child	SC2	0.146352	0.0545521	0.182949	0.2203	0.144873	0.00391873
RR107e_00095	child	SC2	0.0598485	0.0204507	0.670163	0	0.0921631	0.0219676
RR107e_00100	child	SC2	0.0168671	0.0191781	0	0.026307	0.44522	0.443593
RR107e_00125	child	SC2	0.383819	0.0376999	0.328727	0.126892	0.0413899	0.00998016
RR107e_00126	child	SC2	0.209955	0.0509564	0.16027	0.0808818	0.129955	0.037973
