# Supplementary material for: Upper airway gene expression shows a more robust adaptive immune response to SARS-CoV-2 in children
Source: Nat Commun. 2022 Jul 8;13:3937. doi: 10.1038/s41467-022-31600-0 (PMC9263813; doi:10.1038/s41467-022-31600-0)
Supplement: Supplementary file 11 — Source Data [file 41467_2022_31600_MOESM11_ESM.zip › Source Data 4.xlsx]

## Sheet: panels a-b
gene	adult_intercept	adult_viral_load_slope	adult_adjR2	adult_viral_load_pval	adult_viral_load_padj	child_intercept	child_viral_load_slope	child_adjR2	child_viral_load_pval	child_viral_load_padj
CXCL11	-2.75	1.722	0.586	1.25e-09	1.25e-07	-3.481	2.162	0.526	1.7e-07	1.88e-06
CXCL10	-0.131	1.478	0.499	3.39e-08	1.04e-06	-0.239	1.796	0.621	6.08e-09	1.06e-07
IFIT2	2.449	1.014	0.419	1.2e-06	9.33e-06	0.979	1.438	0.483	1.2e-06	5.22e-06
OASL	0.635	0.945	0.408	2.65e-06	1.47e-05	0.024	1.156	0.421	6.93e-06	2.39e-05
BATF2	-0.546	0.843	0.434	7.01e-07	7.79e-06	0.006	0.735	0.244	0.00117	0.00217
ISG15	5.762	0.796	0.404	1.35e-06	9.33e-06	1.939	1.664	0.513	2.31e-07	1.93e-06
IFIT3	4.327	0.695	0.386	3.95e-06	1.97e-05	2.262	1.165	0.48	1.48e-06	6.19e-06
ISG20	4.001	0.674	0.479	1.54e-07	2.57e-06	3.48	0.833	0.391	4.01e-06	1.43e-05
IFIT1	3.842	0.668	0.381	4.49e-06	2.04e-05	0.933	1.197	0.5	6.32e-07	3.22e-06
GBP4	2.82	0.604	0.505	3.85e-08	1.04e-06	2.171	0.749	0.463	2.55e-06	9.83e-06
USP18	2.989	0.566	0.412	1.89e-06	1.11e-05	0.506	1.081	0.507	2.04e-07	1.93e-06
SAMD9	3.481	0.564	0.513	4.14e-08	1.04e-06	2.103	0.88	0.465	1.05e-06	4.76e-06
CMPK2	4.161	0.561	0.399	1.38e-06	9.33e-06	1.528	1.034	0.554	3.09e-08	4.41e-07
LAMP3	2.235	0.56	0.366	1.08e-05	3.98e-05	1.782	0.658	0.339	7.31e-05	0.000198
SAMD9L	3.631	0.551	0.455	5.04e-07	7e-06	2.475	0.898	0.475	4.57e-07	2.86e-06
RSAD2	4.877	0.539	0.274	0.000144	0.000361	3.102	0.889	0.208	0.00276	0.00502
TRIM21	1.788	0.527	0.434	5.6e-07	7e-06	3.423	0.228	0.065	0.054	0.0721
IFIH1	4.034	0.521	0.418	1.66e-06	1.04e-05	2.422	0.9	0.49	3.23e-07	2.49e-06
GMPR	2.014	0.508	0.304	3.31e-05	9.74e-05	-0.688	0.969	0.287	0.000501	0.00107
HELZ2	3.527	0.498	0.391	2.9e-06	1.53e-05	1.882	0.715	0.28	0.000542	0.00113
IFITM2	5.745	0.497	0.135	0.00866	0.0137	5.89	0.355	0.043	0.103	0.129
IFI35	3.813	0.453	0.342	1.73e-05	5.53e-05	1.538	0.966	0.357	5.46e-05	0.000155
IFIT5	2.765	0.452	0.358	1.44e-05	4.98e-05	2.954	0.439	0.244	0.000999	0.00189
UBE2L6	5.206	0.449	0.488	1.5e-07	2.57e-06	4.197	0.686	0.541	4.45e-08	5.57e-07
RTP4	2.907	0.448	0.364	7.75e-06	3.1e-05	0.483	0.908	0.406	1.58e-05	4.78e-05
CCRL2	-0.253	0.447	0.074	0.0397	0.0515	-0.157	0.354	0.01	0.255	0.289
IRF7	4.246	0.443	0.247	0.000279	0.000649	3.04	0.613	0.261	0.000472	0.00103
OAS1	5.717	0.439	0.385	4.25e-06	2.02e-05	3.216	0.949	0.634	7.31e-10	3.66e-08
WARS1	6.123	0.423	0.298	9.1e-05	0.000233	5.239	0.779	0.634	3.59e-09	8.97e-08
CASP1	3.92	0.416	0.209	0.00131	0.00267	4.413	0.321	0.104	0.0325	0.0439
IFITM3	8.022	0.405	0.312	6.54e-05	0.000177	5.235	0.738	0.455	1.97e-06	7.88e-06
NCOA7	4.123	0.391	0.349	1.77e-05	5.53e-05	4.981	0.316	0.106	0.0285	0.039
TDRD7	2.541	0.39	0.361	6.33e-06	2.64e-05	1.235	0.558	0.345	8.08e-05	0.000207
GBP2	3.314	0.386	0.116	0.0154	0.0217	2.73	0.359	0.044	0.115	0.143
CSF1	0.29	0.383	0.124	0.0107	0.0159	1.25	0.401	0.041	0.129	0.158
SLC25A28	3.684	0.375	0.388	5.83e-06	2.53e-05	3.009	0.457	0.268	0.000353	0.000785
DHX58	3.124	0.374	0.226	0.00076	0.00162	0.121	0.868	0.328	0.000149	0.000346
EPSTI1	5.146	0.353	0.251	0.000334	0.00076	4.456	0.664	0.34	5.58e-05	0.000155
IRF1	6.317	0.348	0.181	0.00296	0.00548	6.196	0.23	0.031	0.154	0.185
IFITM1	7.567	0.348	0.186	0.00189	0.00372	4.461	0.856	0.331	9.88e-05	0.000244
OGFR	2.948	0.347	0.343	2.01e-05	6.1e-05	2.854	0.318	0.183	0.00479	0.00798
NMI	4.897	0.342	0.265	0.000256	0.00061	4.626	0.417	0.162	0.00649	0.0105
TENT5A	2.597	0.341	0.173	0.00329	0.00599	2.237	0.41	0.165	0.00705	0.0112
NUB1	5.109	0.34	0.35	1.66e-05	5.52e-05	3.792	0.666	0.489	5.02e-07	2.95e-06
PSMB9	5.061	0.339	0.352	1.15e-05	4.12e-05	4.734	0.352	0.126	0.0176	0.0252
PARP14	5.668	0.337	0.283	0.000149	0.000363	4.539	0.576	0.354	7.64e-05	0.000201
LAP3	6.051	0.336	0.32	4.59e-05	0.000128	4.222	0.775	0.629	2.47e-09	8.25e-08
PARP9	5.243	0.33	0.419	1.4e-06	9.33e-06	3.962	0.548	0.481	5.84e-07	3.22e-06
CNP	3.769	0.33	0.428	8.05e-07	8.05e-06	3.282	0.405	0.26	0.000848	0.0017
HERC6	5.004	0.325	0.184	0.00215	0.00414	3.518	0.639	0.596	6.34e-09	1.06e-07
SELL	3.118	0.321	0.038	0.112	0.137	4.083	0.194	-0.006	0.4	0.431
SP110	5.256	0.318	0.227	0.000525	0.00114	3.912	0.572	0.244	0.000893	0.00175
TRIM5	2.742	0.314	0.164	0.00413	0.00712	2.706	0.418	0.138	0.00932	0.014
IFI44L	6.75	0.3	0.146	0.00628	0.0105	2.668	1.082	0.5	4.08e-07	2.72e-06
MX1	7.504	0.298	0.216	0.00083	0.00173	4.561	0.872	0.497	7.63e-07	3.64e-06
TRIM14	3.522	0.294	0.372	1.01e-05	3.88e-05	3.04	0.388	0.419	7.81e-06	2.6e-05
TRAFD1	4.107	0.285	0.298	8.14e-05	0.000214	3.223	0.475	0.31	0.00018	0.000408
IFI30	6.116	0.276	0.123	0.0129	0.0187	6.055	0.391	0.144	0.0101	0.0148
PNPT1	3.562	0.275	0.171	0.00338	0.00603	2.074	0.57	0.194	0.00369	0.00625
BST2	5.303	0.274	0.17	0.00356	0.00624	3.455	0.618	0.344	3.63e-05	0.000107
EIF2AK2	5.373	0.265	0.243	0.000419	0.00093	3.408	0.646	0.396	1.56e-05	4.78e-05
PLSCR1	6.892	0.263	0.178	0.00262	0.00494	5.979	0.443	0.328	0.0001	0.000244
TRIM26	4.054	0.257	0.303	4.25e-05	0.000122	3.6	0.339	0.198	0.00366	0.00625
DDX60	5.288	0.255	0.115	0.0151	0.0215	2.221	0.884	0.47	3.95e-07	2.72e-06
IFI6	7.965	0.254	0.125	0.00897	0.014	3.78	1.076	0.698	3.18e-11	3.18e-09
RIPK2	3.222	0.229	0.119	0.00928	0.0143	3.782	0.139	-0.008	0.371	0.407
PARP12	5.273	0.22	0.133	0.00837	0.0135	2.941	0.675	0.402	1.18e-05	3.82e-05
ADAR	6.324	0.213	0.406	9.18e-07	8.35e-06	5.137	0.435	0.451	3.46e-06	1.28e-05
TAP1	5.157	0.199	0.075	0.0418	0.0536	3.939	0.4	0.193	0.00356	0.00624
STAT2	5.74	0.199	0.137	0.00835	0.0135	4.493	0.545	0.274	0.000569	0.00116
PSMB8	5.636	0.195	0.205	0.00159	0.00318	5.304	0.125	0.019	0.214	0.246
IFI44	7.021	0.19	0.052	0.0754	0.0954	4.25	0.785	0.492	2.31e-07	1.93e-06
CD47	5.383	0.188	0.088	0.026	0.0356	4.614	0.283	0.109	0.0272	0.0378
ELF1	5.191	0.186	0.124	0.011	0.0162	4.967	0.208	0.074	0.0615	0.0788
PSME2	6.606	0.177	0.163	0.00442	0.00749	4.975	0.491	0.328	0.000116	0.000276
MVB12A	4.218	0.164	0.078	0.0368	0.0485	3.943	0.125	-0.017	0.532	0.548
TMEM140	4.722	0.16	0.021	0.183	0.216	3.486	0.2	-0.008	0.41	0.436
IL15	0.732	0.153	0.012	0.233	0.266	-0.306	0.34	0.027	0.159	0.189
LY6E	7.573	0.148	0.086	0.0285	0.038	6.182	0.369	0.239	0.000966	0.00186
PSME1	6.206	0.141	0.122	0.0107	0.0159	6.141	0.11	0.004	0.307	0.345
CMTR1	3.819	0.135	0.046	0.0881	0.11	2.389	0.41	0.205	0.00295	0.00526
IRF2	5.495	0.126	0.09	0.0264	0.0356	4.987	0.185	0.116	0.0231	0.0326
TRIM25	6.351	0.122	0.01	0.234	0.266	4.906	0.54	0.157	0.00939	0.014
UBA7	5.276	0.114	0.036	0.0967	0.119	4.291	0.211	0.018	0.199	0.232
MOV10	5.544	0.099	0.023	0.159	0.192	4.643	0.285	0.078	0.0561	0.0738
IFI27	9.352	0.097	0	0.318	0.357	6.322	0.627	0.491	6.44e-07	3.22e-06
RNF31	4.729	0.094	0.023	0.165	0.197	5.43	-0.089	-0.013	0.485	0.505
CASP8	5.042	0.06	0.013	0.223	0.259	4.356	0.211	0.056	0.0745	0.0943
IRF9	7.663	0.042	-0.002	0.356	0.395	6.184	0.229	0.161	0.00851	0.0131
HLA-C	8.396	0.027	-0.02	0.718	0.756	7.665	0.049	-0.022	0.658	0.671
CD74	9.712	0.006	-0.023	0.927	0.937	8.785	0.223	0.166	0.00544	0.00892
LGALS3BP	6.778	-0.003	-0.023	0.964	0.964	5.654	0.168	0.03	0.16	0.189
PSMA3	6.878	-0.007	-0.022	0.856	0.891	5.303	0.26	0.068	0.0602	0.0782
C1S	3.296	-0.013	-0.023	0.916	0.934	1.61	0.228	-0.006	0.395	0.429
LPAR6	4.212	-0.018	-0.023	0.866	0.893	3.617	0.141	-0.007	0.359	0.399
TXNIP	8.184	-0.035	-0.011	0.487	0.53	7.437	0.186	0.147	0.0116	0.0169
B2M	12.07	-0.042	-0.014	0.475	0.522	10.956	0.166	0.139	0.00854	0.0131
IL7	4.74	-0.055	-0.019	0.689	0.733	4.047	0.122	-0.011	0.416	0.437
IL4R	5.083	-0.091	-0.013	0.533	0.573	4.761	0.089	-0.023	0.664	0.671
PROCR	3.626	-0.415	0.098	0.0246	0.0342	1.006	0.012	-0.028	0.968	0.968

## Sheet: panels c-e
sample_name	age_cat	viral_status	log10_SC2_rpM	IFI6	CXCL11	OASL	IFI27
RR057e_00202	adult	no_virus	-1	5.21402	-1.28864	-0.118123	7.98191
RR057e_00080	adult	no_virus	-1	3.30569	-3.36042	-1.77769	5.29375
RR057e_00287	adult	no_virus	-0.12085	4.01633	-3.24165	1.80818	6.70092
RR057e_00751	adult	SC2	5.005	8.49962	5.03149	3.70111	9.15195
RR057e_00520	adult	other_virus	-1	8.77766	6.70158	6.81453	8.22214
RR057e_00505	adult	other_virus	-1	7.24029	1.18382	5.41627	7.4878
RR057i_00083	adult	no_virus	-0.718387	5.25353	-3.13681	1.66574	7.87746
RR057e_00764	adult	other_virus	-1	7.81219	4.77337	6.68193	7.14476
RR057e_00451	adult	no_virus	-1	4.21071	-2.73954	1.07558	4.29786
RR057e_00285	adult	no_virus	-0.447828	3.75489	-3.19749	-1.01969	6.89028
RR057e_00254	adult	no_virus	0.0145016	2.10182	-2.91673	-1.39696	5.42889
RR057e_00726	adult	SC2	3.02119	9.43459	-1.16825	2.74809	9.86371
RR057e_00060	adult	other_virus	-1	7.85366	6.36499	5.86946	7.21897
RR057e_00560	adult	no_virus	-1	2.88724	-2.04353	-0.959886	5.86413
RR057e_00165	adult	no_virus	-0.292735	3.82828	-3.40881	-1.30855	6.32839
RR057e_00399	adult	no_virus	-1	4.01918	-3.38406	-1.10087	6.55804
RR057i_00157	adult	SC2	5.91868	9.70527	9.3246	7.07813	10.183
RR057i_00167	adult	SC2	2.4342	9.27605	3.44822	5.93781	8.77766
RR057e_00749	adult	SC2	1.92188	8.21114	-2.5588	1.65839	10.0038
RR057e_00294	adult	no_virus	-0.207421	4.14459	-2.26897	-1.39603	7.07493
RR057e_00253	adult	other_virus	-1	7.13361	1.88196	1.66035	9.19717
RR057e_00412	adult	no_virus	-1	6.12201	-1.08893	3.86159	4.1898
RR057e_00047	adult	other_virus	-1	6.65763	5.5317	1.96059	8.05258
RR057e_00436	adult	other_virus	-1	9.15951	6.69373	6.55194	9.57293
RR057e_00437	adult	other_virus	-1	8.98593	4.99802	7.37958	7.23128
RR057e_00414	adult	no_virus	-1	7.43603	-0.858223	4.90627	8.13922
RR057e_00460	adult	no_virus	0.0661447	2.82066	-1.96041	-0.519581	4.72405
RR057e_00309	adult	no_virus	-1	5.45976	-0.31982	-0.813639	7.87323
RR057e_00142	adult	no_virus	-1	3.70062	-1.47496	-0.0502775	4.11573
RR057e_00489	adult	other_virus	-0.163262	8.68838	3.36077	5.64692	8.56016
RR057e_00440	adult	no_virus	0.15277	3.36775	-3.22213	-1.44483	7.99398
RR057e_00302	adult	no_virus	-1	3.44778	-0.522979	1.02018	4.7736
RR057e_00239	adult	no_virus	-0.512298	5.43821	0.535189	1.38366	8.48418
RR057e_00475	adult	no_virus	-0.0719489	4.69908	1.14649	2.10672	3.22819
RR057e_00280	adult	no_virus	-0.146236	4.56103	-3.12752	-1.6746	6.72016
RR057i_00173	adult	no_virus	-0.490191	5.38269	-1.66794	-0.868481	7.24029
RR057e_00074	adult	no_virus	-1	5.11755	-2.02017	1.77785	6.44451
RR057e_00224	adult	other_virus	-1	5.71932	0.487193	4.50395	6.57314
RR057e_00567	adult	no_virus	-1	1.76811	-0.815889	-0.815889	7.46223
RR057e_00138	adult	no_virus	-1	2.89476	-0.505785	3.2753	6.17933
RR057e_00216	adult	no_virus	-0.885488	5.55323	-2.9644	0.349316	8.00402
RR057e_00049	adult	no_virus	-1	7.07285	-0.686951	4.12212	7.56792
RR057e_00590	adult	no_virus	-1	2.95961	-2.4063	-1.07277	3.5969
RR057e_00340	adult	no_virus	-1	7.55587	0.0739651	0.751061	8.71742
RR057e_00171	adult	no_virus	-0.623769	5.82658	-2.01172	4.47942	1.59997
RR057e_00145	adult	no_virus	0.194405	4.65646	-1.27401	1.71054	7.09615
RR057e_00169	adult	no_virus	-1	5.90248	0.592572	1.82613	6.18634
RR057e_00051	adult	no_virus	-1	1.84567	-1.64793	0.487007	7.18614
RR057e_00754	adult	SC2	5.70872	10.0038	6.99266	5.47182	10.087
RR057e_00295	adult	no_virus	-0.12939	3.35731	-3.26962	-1.16338	7.02978
RR057e_00079	adult	no_virus	-1	5.94746	-2.46969	5.22079	3.22102
RR057e_00485	adult	no_virus	-0.288558	2.04121	-2.36643	0.325778	6.54182
RR057e_00291	adult	no_virus	-0.451251	4.16942	-2.18823	0.260968	6.34405
RR057e_00765	adult	no_virus	-1	3.24556	-1.64667	0.140246	6.11709
RR057e_00119	adult	no_virus	-1	3.63876	-0.527041	3.1602	7.92803
RR057e_00727	adult	SC2	5.26742	9.56123	1.75836	4.60342	10.087
RR057e_00423	adult	other_virus	-1	7.92571	6.67188	7.08021	6.63336
RR057e_00140	adult	no_virus	-1	4.82411	-2.0976	1.02018	8.19891
RR057e_00581	adult	other_virus	-1	8.59374	7.06626	5.52374	8.69735
RR057e_00198	adult	no_virus	-1	4.12248	-2.39351	-1.54636	6.15869
RR057e_00757	adult	SC2	2.46246	6.34067	0.579726	-0.276304	7.5544
RR057e_00515	adult	no_virus	-1	2.33103	1.22573	0.828281	7.88621
RR057e_00268	adult	no_virus	-1	1.80912	1.0605	-1.79966	5.39696
RR057e_00410	adult	no_virus	-0.179783	5.70114	-3.345	2.81405	6.00774
RR057e_00273	adult	no_virus	0.244293	4.84315	-1.43839	0.213244	7.85144
RR057e_00222	adult	no_virus	-1	3.80712	-3.26885	-1.5555	5.36415
RR057e_00577	adult	other_virus	-1	9.05849	6.95084	7.09114	9.13929
RR057e_00184	adult	other_virus	-1	4.67155	-2.31434	2.2809	3.56706
RR057e_00246	adult	no_virus	-0.695721	4.89801	-3.20076	-1.36073	6.18883
RR057e_00232	adult	other_virus	-0.342977	9.25993	5.71227	6.19281	8.35519
RR057e_00442	adult	no_virus	-1	3.56306	-2.63896	0.668042	5.28924
RR057e_00290	adult	no_virus	-0.663963	6.08078	-2.66204	4.04221	6.51897
RR057e_00508	adult	no_virus	-1	3.10769	-1.95498	1.23339	7.5745
RR057e_00107	adult	other_virus	-1	8.17476	4.88658	6.20486	6.72566
RR057e_00763	adult	no_virus	-0.731476	2.89684	-0.890391	-1.15987	7.34244
RR057e_00549	adult	no_virus	-1	5.31564	0.703989	1.22359	8.78732
RR057e_00491	adult	other_virus	0.0843144	3.81459	-2.46969	-0.170406	5.75766
RR057e_00131	adult	no_virus	-1	7.41189	2.93826	4.87169	6.81877
RR057i_00165	adult	SC2	1.0296	9.05849	-1.51385	0.392948	9.76613
RR057e_00052	adult	no_virus	-1	4.74024	-1.79942	-0.58337	7.43469
RR057e_00086	adult	no_virus	-1	4.56617	-2.30905	-1.04793	7.65445
RR057e_00116	adult	no_virus	-1	2.55308	2.35128	2.35128	7.67965
RR057e_00454	adult	other_virus	-1	9.05849	7.2932	7.11941	8.19262
RR057i_00154	adult	SC2	2.94665	8.50732	3.14552	1.43626	9.89434
RR057e_00105	adult	no_virus	-1	4.87184	-0.185924	0.616123	7.86438
RR057e_00272	adult	no_virus	-1	3.63009	-1.3286	0.517607	7.81016
RR057e_00494	adult	no_virus	-0.238359	4.31099	-3.36042	-1.89282	6.77637
RR057e_00066	adult	no_virus	-1	-0.188754	-2.31962	-2.31962	6.36367
RR057i_00139	adult	SC2	3.94208	8.47658	-0.309202	4.49304	8.84931
RR057e_00516	adult	other_virus	-1	7.68914	3.20334	4.94657	7.44312
RR057e_00250	adult	other_virus	-1	9.1825	7.40676	6.97001	8.96212
RR057e_00736	adult	SC2	1.49798	7.70733	-1.12907	-0.137154	10.0466
RR057e_00449	adult	no_virus	-0.233593	3.43774	-2.06288	1.23597	6.28959
RR057i_00119	adult	no_virus	-0.941913	4.91927	-3.22213	-0.688315	7.81591
RR057e_00037	adult	other_virus	-1	3.41767	-0.910869	2.04352	7.37323
RR057e_00427	adult	other_virus	-1	9.24435	6.074	5.88242	9.03235
RR057e_00750	adult	SC2	5.87378	9.58463	9.70527	6.92576	9.76613
RR057i_00084	adult	SC2	4.94664	9.86371	6.43365	4.14527	9.73512
RR057e_00187	adult	no_virus	-1	6.78765	-0.318151	-0.484257	7.26568
RR057e_00231	adult	no_virus	-0.533782	7.03479	-2.85035	4.68509	6.06987
RR057e_00206	adult	no_virus	-1	3.35744	-1.27153	-1.27153	7.49239
RR057i_00171	adult	SC2	1.55585	8.24664	-0.0267622	0.0497522	9.6311
RR057e_00088	adult	no_virus	-0.14232	6.11454	-1.54592	0.616255	7.6577
RR057e_00093	adult	no_virus	-1	3.20134	-2.11031	-2.11031	5.71258
RR057e_00540	adult	other_virus	0.658992	3.82131	1.85637	3.92955	8.28019
RR057e_00752	adult	SC2	2.35963	8.2664	2.28233	2.18573	8.88124
RR057e_00168	adult	no_virus	-0.784569	9.45476	4.84457	6.30983	9.73512
RR057e_00259	adult	no_virus	-1	4.43623	-2.0421	-0.747767	2.52195
RR057e_00586	adult	other_virus	0.652168	-0.025729	-0.025729	-0.025729	6.09943
RR057e_00223	adult	other_virus	-1	9.08422	7.50453	6.21257	9.92656
RR057e_00173	adult	no_virus	-0.76967	3.03766	-3.33473	-1.87668	6.26395
RR057e_00761	adult	other_virus	-0.804269	8.15667	-2.97955	4.62366	8.38418
RR057e_00401	adult	no_virus	-1	2.12086	-2.23736	-0.353319	3.6712
RR057e_00534	adult	other_virus	-0.0275971	7.85589	0.98383	5.29256	8.34171
RR057e_00431	adult	other_virus	-0.117331	9.29172	2.54974	4.91919	10.6438
RR057e_00456	adult	no_virus	-0.397779	4.59721	-2.99752	-1.05714	6.56024
RR057e_00759	adult	SC2	1.8681	3.81543	-1.25403	1.11306	6.33092
RR057e_00058	adult	no_virus	-1	3.6202	-2.74041	0.509505	6.12835
RR057e_00039	adult	no_virus	-1	2.77351	-1.25592	2.77351	8.00402
RR057e_00130	adult	no_virus	-1	4.6539	-1.29426	-1.74144	8.54433
RR057e_00261	adult	no_virus	-1	2.50896	-0.753686	-0.753686	6.9556
RR057e_00733	adult	SC2	1.33217	7.10521	0.522147	1.82399	9.13929
RR057i_00068	adult	SC2	1.60696	10.0038	0.0247964	2.48448	11.0544
RR057i_00115	adult	no_virus	-0.745065	4.17123	-2.97082	-1.77044	7.50453
RR057i_00062	adult	SC2	2.47262	8.12679	4.73065	1.91998	8.59374
RR057i_00074	adult	SC2	4.8558	8.84931	0.901585	2.43751	10.5685
RR057i_00118	adult	no_virus	-1	5.5566	-2.73285	-1.09863	8.14534
RR057i_00081	adult	SC2	1.79026	8.35519	2.03238	2.12118	9.96565
RR057i_00082	adult	SC2	3.83636	9.86371	7.00002	5.91064	10.4177
RR057e_00746	adult	SC2	4.98684	8.11074	2.61819	4.81678	9.15195
RR057i_00090	adult	SC2	3.28171	8.92563	0.594397	3.75183	10.183
RR057i_00122	adult	SC2	4.42371	9.92656	4.4962	5.37289	10.3497
RR057i_00071	adult	SC2	5.49902	10.2881	7.93726	6.38622	10.7357
RR057i_00070	adult	SC2	1.42286	8.53678	1.35499	2.8901	9.60876
RR057i_00117	adult	no_virus	-0.77791	4.24057	-1.27153	0.386256	7.72271
RR057i_00133	adult	SC2	5.63596	10.6438	5.90781	5.48778	11.3476
RR057i_00134	adult	SC2	1.56376	9.27605	0.546693	4.69535	9.89434
RR057i_00175	adult	no_virus	-1	4.62463	-2.31776	-0.98674	7.91202
RR057i_00163	adult	SC2	1.06943	10.6438	-0.665763	1.54503	11.0544
RR057i_00141	adult	SC2	2.62439	8.33455	-0.218224	6.96026	7.16318
RR057i_00114	adult	SC2	2.64937	9.01022	1.58562	0.293037	10.7357
RR057i_00112	adult	SC2	2.73149	7.75657	2.90996	4.85126	9.45476
RR057i_00110	adult	SC2	2.55145	8.6013	0.752349	6.27282	8.76679
RR057i_00109	adult	SC2	2.15393	7.54682	-0.895901	4.56396	9.11044
RR057i_00108	adult	SC2	4.21701	8.24097	6.63279	7.20987	7.45635
RR057i_00138	adult	SC2	5.929	8.58934	8.00146	5.57702	9.13929
RR057i_00136	adult	SC2	5.38283	9.96565	9.65448	7.00179	10.7357
RR057i_00137	adult	SC2	4.39665	7.39137	3.72497	3.97186	7.63135
RR057i_00158	adult	SC2	3.33109	9.27605	1.32834	4.41751	9.79625
RR057e_00719	adult	SC2	2.49654	7.71843	4.39682	4.88064	9.76613
RR057e_00731	adult	SC2	5.05514	8.02163	6.33328	6.00732	10.183
RR057e_00728	adult	SC2	3.06619	9.01022	3.98166	2.06951	9.11044
RR057i_00067	adult	SC2	3.41055	10.2349	6.85635	5.97018	10.8342
RR057i_00116	adult	no_virus	-1	2.74809	-0.09422	-0.588939	5.33475
RR057e_00053	child	other_virus	-1	7.54682	-0.999196	3.99454	8.22214
RR057e_00104	child	other_virus	-1	8.8174	8.41354	5.32788	9.38039
RR057e_00146	child	other_virus	0.520426	6.3685	5.92465	3.13181	3.91044
RR057e_00162	child	no_virus	-1	5.48752	-2.01401	3.02862	6.79846
RR057e_00197	child	other_virus	-1	6.41231	7.47918	3.61943	5.56904
RR057e_00230	child	no_virus	-1	3.83146	-1.62673	0.399503	6.26016
RR057e_00326	child	other_virus	-1	5.82514	-2.29782	1.32398	8.65337
RR057e_00333	child	no_virus	-1	3.88113	-0.858626	4.5199	5.79284
RR057e_00480	child	no_virus	-1	3.97479	-0.411908	2.18762	6.96275
RR057e_00495	child	no_virus	-1	5.34096	-0.454689	-0.454689	6.1469
RR057e_00518	child	other_virus	-1	7.86034	9.25993	5.99892	9.04542
RR057e_00544	child	no_virus	0.643065	2.8471	2.14713	4.87944	6.67324
RR057e_00556	child	no_virus	-1	6.48287	-0.810621	4.63433	6.73352
RR057e_00564	child	other_virus	-1	3.36419	5.31612	4.94751	7.5851
RR057e_00574	child	other_virus	-1	7.8421	6.55375	7.12138	8.02421
RR057e_00893	child	no_virus	-0.334524	6.25401	-0.275836	3.92395	6.33328
RR057e_00894	child	no_virus	-0.834881	2.26691	-2.28528	-2.28528	4.19241
RR057e_00897	child	no_virus	-1	3.89966	-1.89385	-1.89385	4.922
RR057e_00898	child	no_virus	0.56794	4.87818	-0.758173	1.8142	3.68636
RR057e_00906	child	no_virus	-0.581157	6.32671	-2.31244	4.65177	5.51548
RR057e_00908	child	other_virus	-0.493614	7.46812	9.56123	7.14673	8.65337
RR057e_00912	child	other_virus	-0.996267	2.30798	-0.943811	-0.943811	5.38253
RR057e_00920	child	no_virus	-0.147253	4.1352	-1.38491	0.444864	4.75687
RR057e_00924	child	other_virus	-1	6.99007	0.187661	0.0257238	8.73795
RR057i_00185	child	SC2	4.0468	9.22905	9.45476	7.2292	8.98593
RR101e_00010	child	SC2	2.91787	5.86413	4.37726	4.80919	8.17476
RR101e_00017	child	SC2	4.74787	9.2122	-0.563581	5.55323	9.86371
RR101e_00021	child	SC2	2.4342	7.40523	-0.305319	2.4305	8.2342
RR101e_00022	child	SC2	2.42977	7.70352	1.80618	5.18229	8.11617
RR101e_00029	child	SC2	2.74875	6.04249	0.993262	1.94423	8.36992
RR101e_00030	child	SC2	2.07623	6.37301	3.44967	3.37787	8.1506
RR101e_00033	child	SC2	1.24904	4.26479	-2.60863	-1.83238	8.11617
RR101e_00039	child	SC2	5.12902	10.4951	10.087	6.83959	9.47282
RR101e_00045	child	no_virus	-1	5.32788	-1.33661	3.34791	7.83761
RR101e_00046	child	no_virus	-1	2.49552	-0.0166899	2.49552	7.66127
RR101e_00047	child	no_virus	-1	5.02577	-0.353488	-0.353488	7.96055
RR101e_00051	child	no_virus	0.435385	5.83531	-0.411746	-0.411746	5.43756
RR101e_00052	child	no_virus	-1	2.49731	-3.26018	-0.432561	4.22278
RR101e_00053	child	no_virus	-1	4.84349	-2.16804	2.16966	8.06611
RR101e_00055	child	no_virus	-1	4.6083	-2.02397	4.24188	9.30844
RR101e_00056	child	no_virus	-1	6.23452	4.13483	-0.827779	8.56879
RR101e_00058	child	SC2	2.17171	6.23343	-0.44028	4.03856	7.70352
RR101e_00060	child	SC2	5.87503	9.70527	11.526	7.57617	9.86371
RR101e_00061	child	SC2	5.24095	9.43459	7.75096	6.74576	10.183
RR101e_00062	child	SC2	3.13298	8.08312	6.76894	5.78242	7.66871
RR101e_00063	child	SC2	5.21118	9.79625	7.96055	6.06864	10.183
RR101e_00064	child	SC2	3.11112	3.82179	-1.09699	-0.685295	6.88581
RR101e_00065	child	SC2	1.43638	6.42014	-2.16237	2.08991	8.62734
RR101e_00066	child	SC2	5.84742	9.22905	9.92656	6.43465	8.86967
RR101e_00068	child	SC2	1.43191	4.98467	-1.22764	-1.22764	6.64717
RR101e_00069	child	SC2	3.80475	-0.292885	4.25706	-0.292885	8.35519
RR101e_00071	child	SC2	5.05892	9.76613	10.4951	6.74069	10.3497
RR101e_00074	child	no_virus	-1	5.1019	-2.48294	-0.473051	6.97001
RR101e_00077	child	no_virus	-1	7.14006	-2.33823	-0.877215	8.99759
RR101e_00078	child	no_virus	-1	4.00148	-2.38092	-1.45945	7.27733
RR101e_00080	child	no_virus	-1	3.32828	-2.31584	0.699434	6.40725
RR101e_00082	child	no_virus	-1	1.33576	-1.0934	-1.0934	5.64591
RR101e_00083	child	no_virus	-1	2.92752	-1.53527	-1.53527	8.82798
RR101e_00084	child	no_virus	-1	4.89655	-0.665507	-0.665507	8.46146
RR101e_00086	child	no_virus	-1	3.74005	-1.29238	3.80273	3.70587
RR101e_00087	child	no_virus	-1	-0.137707	-0.137707	-0.137707	5.79481
RR101e_00088	child	no_virus	0.592058	2.8159	-0.205618	-0.205618	6.62518
RR101e_00090	child	no_virus	-0.441584	2.91812	-0.955212	3.20232	6.66379
RR101e_00091	child	no_virus	-1	4.691	0.120147	0.120147	4.31964
RR101e_00092	child	no_virus	-1	6.40303	6.33824	1.31571	9.19717
RR107e_00039	child	SC2	4.4856	9.15195	5.8338	5.49548	8.34171
RR107e_00043	child	SC2	4.65649	8.30676	3.99643	2.6897	9.58463
RR107e_00044	child	SC2	3.74366	8.63556	3.58717	2.62692	10.3497
RR107e_00051	child	SC2	3.85341	5.10543	-2.50001	4.0257	7.57908
RR107e_00055	child	SC2	5.78636	10.0466	10.087	7.44312	10.183
RR107e_00056	child	SC2	4.15849	8.88124	4.41385	5.17477	8.53678
RR107e_00058	child	SC2	4.71928	9.6311	4.54056	3.97384	10.2349
RR107e_00059	child	SC2	5.70202	9.47282	7.8285	5.7195	9.51598
RR107e_00063	child	SC2	5.58811	9.67996	9.6311	6.40861	9.22905
RR107e_00066	child	SC2	4.56833	8.60987	-0.309202	6.69838	8.75713
RR107e_00070	child	SC2	4.60471	7.7586	7.51888	5.84719	9.96565
RR107e_00073	child	SC2	3.44939	7.8421	4.8323	3.98492	8.30676
RR107e_00078	child	SC2	3.6705	6.0273	2.12002	-1.61903	7.75472
RR107e_00091	child	SC2	3.14413	5.76706	5.59671	3.73651	5.59074
RR107e_00095	child	SC2	1.23308	3.77636	4.54975	2.57739	5.18936
RR107e_00100	child	SC2	2.03009	6.66023	5.45745	5.86665	7.23689
RR107e_00125	child	SC2	5.39446	8.80719	8.67003	5.46595	9.79625
RR107e_00126	child	SC2	3.95799	9.25993	6.38181	5.55987	10.3497
